# Supplementary material for: Single-cell and spatial multiomic inference of gene regulatory networks using SCRIPro
Source: Bioinformatics. 2024 Jul 18;40(7):btae466. doi: 10.1093/bioinformatics/btae466 (PMC11288411; doi:10.1093/bioinformatics/btae466)
Supplement: btae466_Supplementary_Data [file btae466_supplementary_data.zip]

Archive with 4 entries (4 files):
- Supplementary_Table_S1.xlsx
- Supplementary_Table_S2.xlsx
- Supplementary_Table_S3.xlsx
- Supplementary_Figures.docx
