# Supplementary material for: Single-cell and spatial multiomic inference of gene regulatory networks using SCRIPro
Source: Bioinformatics. 2024 Jul 18;40(7):btae466. doi: 10.1093/bioinformatics/btae466 (PMC11288411; doi:10.1093/bioinformatics/btae466)
Supplement: btae466_Supplementary_Data [file btae466_supplementary_data.zip › Supplementary_Table_S1.xlsx]

## Sheet: Sheet1
Supplementary Table 1 Datasets information used in this study.
DATASET	TYPE	EXPERIMENT	SOURCE	IDENTIFIER	CELL NUMBER	TISSUE	SECTION	GENOME
single-cell CRISPR dataset	CRISPRa	Single Cell RNA-seq	GEO	GSE190604	16707	CRISPRa human T cells		hg38
human B-cell lymphoma	RNA+ATAC	Single Cell Multiome ATAC + Gene Expression	10xgenomics	https://www.10xgenomics.com/resources/datasets/fresh-frozen-lymph-node-with-b-cell-lymphoma-14-k-sorted-nuclei-1-standard-2-0-0	14566	B cell lymphoma	NA	hg38
mouse hair folicle	RNA+ATAC	Share-seq	GEO	GSE140203	6243	mouse hair folicle	NA	mm10
E11.5 mouse embryo	RNA	Stereo-seq	STOmicsDB|MOSTA	https://db.cngb.org/stomics/mosta/download/	30124	Embyro1	Section3	mm10
E12.5 mouse embryo	RNA	Stereo-seq	STOmicsDB|MOSTA	https://db.cngb.org/stomics/mosta/download/	44934	Embyro1	Section1	mm10
E13.5 mouse embryo	RNA	Stereo-seq	STOmicsDB|MOSTA	https://db.cngb.org/stomics/mosta/download/	64299	Embyro1	Section1	mm10
E14.5 mouse embryo	RNA	Stereo-seq	STOmicsDB|MOSTA	https://db.cngb.org/stomics/mosta/download/	94021	Embyro1	Section1	mm10
E15.5 mouse embryo	RNA	Stereo-seq	STOmicsDB|MOSTA	https://db.cngb.org/stomics/mosta/download/	113350	Embyro1	Section1	mm10
E16.5 mouse embryo	RNA	Stereo-seq	STOmicsDB|MOSTA	https://db.cngb.org/stomics/mosta/download/	281377	Embyro1	Section1	mm10
mouse P22 brain	RNA+ATAC	Spatial-RNA-ATAC-seq	GEO	GSM6753043(spatial ATAC-seq), GSM6753043 (spatial RNA-seq)	9196	Brain	MouseBrain_20um_100barcodes_ATAC	mm10
