# Supplementary material for: Single-cell and spatial multiomic inference of gene regulatory networks using SCRIPro
Source: Bioinformatics. 2024 Jul 18;40(7):btae466. doi: 10.1093/bioinformatics/btae466 (PMC11288411; doi:10.1093/bioinformatics/btae466)
Supplement: btae466_Supplementary_Data [file btae466_supplementary_data.zip › Supplementary_Table_S2.xlsx]

## Sheet: Sheet1
Supplementary Table 2 Summary of human TR reference datasets used in this study.
DCid	Species	GSMID	Factor	Cell_line	Cell_type	Tissue_type	FastQC	UniquelyMappedRatio	PBC	PeaksFoldChangeAbove10	FRiP	PeaksUnionDHSRatio
47594	Homo sapiens	GSM1250892	GATA4	YCC3	Epithelium		30	0.5881	0.977	2073	0.0175548	0.9178
76249	Homo sapiens	GSM2599087	CTCF		Epithelium	Breast	36	0.9041	0.987	32220	0.209336	0.974
36231	Homo sapiens	GSM891236	DCP1A	HeLa	Epithelium	Cervix	33	0.6108	0.981	831	0.0234355	0.953
35658	Homo sapiens	GSM989353	PBX1	MCF7-LTED	Epithelium	Mammary Gland	38	0.7956	0.965	863	0.0156295	0.86545
63133	Homo sapiens	ENCSR263DFP_2	PBX2	K562	Erythroblast	Bone Marrow	37	0.9241	0.854	8752	0.109088	0.948
82835	Homo sapiens	GSM2090926	CDK9	MOLT-4	T Lymphoblast		34	0.5441	0.993	3586	0.0654457	0.9526
46179	Homo sapiens	GSM1010743	SP4	H1	Embryonic Stem Cell	Embryo	38	0.7057	0.99	677	0.0463525	0.968
64776	Homo sapiens	ENCSR895HSJ_1	SMARCA5	K562	Erythroblast	Bone Marrow	38	0.9274	0.977	326	0.0581695	0.8234
37055	Homo sapiens	GSM863152	FLI1	NB4	Promyelocytic cell	Blood	38	0.577	0.812	5158	0.0593508	0.977
35308	Homo sapiens	GSM585586	TCF12	Kasumi-1	Myeloblast	Blood	31	0.7371	0.901	15154	0.193116	0.9734
38831	Homo sapiens	GSM1208642	KLF5	LoVo		Colon	33	0.7781	0.989	2406	0.0366633	0.943
58481	Homo sapiens	GSM1705254	CTCF		Embryonic Stem Cell	Embryo	39	0.734	0.968	15694	0.0865487	0.9736
75137	Homo sapiens	GSM2466687	MYB	PF382		Blood	36	0.7203	0.989	17944	0.222623	0.965
42569	Homo sapiens	GSM1234217	CTCF	MS1	Lymphoblastoid	Blood	37	0.959	0.829	44635	0.587768	0.969
46171	Homo sapiens	GSM803426	USF1	H1	Embryonic Stem Cell	Embryo	32	0.7294	0.983	23445	0.171347	0.9462
46256	Homo sapiens	GSM803368	POLR2A	HepG2	Epithelium	Liver	35	0.568	0.971	11762	0.333319	0.9758
63679	Homo sapiens	ENCSR477OJI_2	ZNF423	HEK293	Epithelium	Embryonic Kidney	37	0.8839	0.99	372	0.0162872	0.8696
74684	Homo sapiens	GSM2574749	EZH2	K562	Erythroblast	Bone Marrow	36	0.7572	0.99	1165	0.0184213	0.883991
38785	Homo sapiens	GSM1208661	NIPBL	LoVo		Colon	38	0.8201	0.991	3972	0.0819327	0.9698
63684	Homo sapiens	ENCSR480LIS_2	ATF3			Liver	36	0.835	0.989	4465	0.0517128	0.9366
88680	Homo sapiens	GSM2278010	STAT3	HCC1143			36	0.8618	0.995	1350	0.0480027	0.9748
46209	Homo sapiens	GSM1010758	CBX3	HCT-116		Colon	38	0.829	0.995	14275	0.185659	0.9746
63792	Homo sapiens	ENCSR523XCR_2	RNF2	HepG2	Epithelium	Liver	38	0.9171	0.98	364	0.0222458	0.9212
81190	Homo sapiens	GSM2752898	FXR2	AGS	gastric cancer cell line		39	0.8884	0.996	1513	0.0513028	0.9336
86534	Homo sapiens	GSM2648931	NANOG	H9	Embryonic Stem Cell	Embryo	37	0.8383	0.988	8095	0.096854	0.9728
46304	Homo sapiens	GSM803471	HDAC2	K562	Erythroblast	Bone Marrow	38	0.6892	0.966	1489	0.0460448	0.962
51450	Homo sapiens	GSM1505632	FOXA1	HUES64	Embryonic Stem Cell	Embryo	38	0.6941	0.926	26698	0.195783	0.9316
73719	Homo sapiens	GSM2212237	BRD4	SEM	B Lymphocyte		38	0.9027	0.992	1053	0.081557	0.9484
49871	Homo sapiens	GSM1517561	EP300	SK-N-MC		Brain	38	0.7371	0.999	462	0.0138473	0.9724
43634	Homo sapiens	GSM1296637	MED1	OCI-Ly1	B cell lymphoma	Bone Marrow	38	0.8254	0.955	2028	0.0822072	0.9562
45598	Homo sapiens	GSM1022629	CTCF	GM12873	B Lymphocyte	Blood	35	0.7747	0.942	36637	0.371376	0.9726
1212	Homo sapiens	GSM558469	E2F1	HeLa	Epithelium	Cervix	28	0.5257	0.988	1767	0.0351057	0.9574
53420	Homo sapiens	GSM1534444	EP300	Kasumi-1	Myeloblast	Blood	39	0.8162	0.987	2216	0.056394	0.9692
65156	Homo sapiens	GSM2026756	ZSCAN22	HEK293	Epithelium	Embryonic Kidney	39	0.8971	0.957	5252	0.0738495	0.8946
63328	Homo sapiens	ENCSR341VKC_1	CTCF			Sigmoid Colon	38	0.8621	0.914	8549	0.0637605	0.9536
88351	Homo sapiens	GSM2741769	ZFX	C4-2B	Epithelium	Prostate	36	0.9388	0.951	1526	0.191238	0.949
37091	Homo sapiens	GSM980660	NR3C1	VCaP	Epithelium	Prostate	38	0.7271	0.978	3917	0.0440487	0.9726
58999	Homo sapiens	GSM1901542	LYL1	Kasumi-1	Myeloblast	Blood	39	0.8597	0.979	4407	0.0300405	0.9566
64582	Homo sapiens	ENCSR819WZE_2	CBX1	HepG2	Epithelium	Liver	36	0.8299	0.996	2539	0.0729198	0.9698
81293	Homo sapiens	GSM2359437	BRD4	A375	melanoma	Skin	38	0.8305	0.995	658	0.123654	0.9564
5439	Homo sapiens	GSM790207	FLI1	EWS502	Small Round Tumor Cell		37	0.6971	0.983	5939	0.121129	0.9498
36844	Homo sapiens	GSM1099029	MYC	MDA-MB-453	Epithelium	Mammary Gland	37	0.6824	0.972	6640	0.18883	0.9752
72426	Homo sapiens	GSM1717888	ORC2	K562	Erythroblast	Bone Marrow	30	0.7169	0.958	3913	0.0921795	0.9722
41166	Homo sapiens	GSM1020363	PPARG	SGBS	Adipocyte	Adipose	35	0.7421	0.871	1229	0.0162575	0.8216
49448	Homo sapiens	GSM1462477	EGLN2	T47D	Epithelium	Mammary Gland	38	0.8574	0.978	2145	0.0637777	0.958
38389	Homo sapiens	GSM1022944	BRD4		T Lymphocyte	Blood	38	0.7591	0.968	1092	0.0432278	0.9644
58302	Homo sapiens	GSM1668937	BCL6		B Lymphocyte	Tonsil	37	0.8914	0.979	3533	0.0474255	0.9246
83437	Homo sapiens	GSM2082061	GTF3C5	IMR-5			38	0.6844	0.978	3625	0.0883002	0.8
55812	Homo sapiens	GSM1820917	BRD4	TC-797			38	0.9472	0.936	309	0.0934172	0.7696
45810	Homo sapiens	GSM935437	MXI1	HepG2	Epithelium	Liver	38	0.8024	0.996	5090	0.0848255	0.9712
46331	Homo sapiens	GSM1010859	REST	PANC-1		Pancreas	39	0.809	0.985	3153	0.0536232	0.8444
88935	Homo sapiens	GSM2592813	SMC1A		Macrophage	Blood	39	0.8323	0.987	4741	0.0463418	0.973
52172	Homo sapiens	GSM1354549	POLR2A	U-2932	B Lymphocyte		38	0.801	0.986	7042	0.103451	0.968
64321	Homo sapiens	ENCSR715QNO_1	ZNF362	HEK293	Epithelium	Embryonic Kidney	40	0.9288	0.963	303	0.075328	0.7544
84250	Homo sapiens	GSM2281662	POLR2A	TL-Om1	T Lymphocyte		39	0.8468	0.982	997	0.0247535	0.9608
86416	Homo sapiens	GSM2759386	CTCF	IMR-5			34	0.8547	0.883	1216	0.0913168	0.936476
46301	Homo sapiens	GSM1010722	PML	K562	Erythroblast	Bone Marrow	38	0.6799	0.989	3582	0.0837642	0.976
4543	Homo sapiens	GSM651552	SMARCA4		Haematopoietic Progenitor Cell	Blood	26	0.593	0.946	2039	0.045849	0.9678
58139	Homo sapiens	GSM1632640	RUNX1	U937		Pleura	33	0.7899	0.997	2877	0.0389995	0.969
47431	Homo sapiens	GSM1197320	GATA6	LS174T	Epithelium	Colon	38	0.7863	0.897	2497	0.0334635	0.9128
63213	Homo sapiens	ENCSR293QAR_2	MTA2	GM12878	B Lymphocyte	Blood	39	0.8079	0.879	4621	0.140843	0.9546
48634	Homo sapiens	GSM1370285	SPIB	H929	B Lymphocyte	Bone Marrow	37	0.5976	0.85	1422	0.0798158	0.7014
39035	Homo sapiens	GSM1038270	BRD4	H2171	Epithelium	Lung	39	0.8348	0.973	6155	0.192192	0.906
45762	Homo sapiens	GSM935553	CEBPB	HeLa-S3	Epithelium	Cervix	37	0.7896	0.971	51164	0.425655	0.9848
42720	Homo sapiens	GSM1239460	HOXA4	LoVo		Colon	39	0.7462	0.969	435	0.0779865	0.9682
58809	Homo sapiens	GSM1859073	MAF		Th2		39	0.8673	0.93	6477	0.113128	0.9708
71211	Homo sapiens	GSM2219868	PIAS1	LNCaP	Epithelium	Prostate	39	0.8375	0.978	10941	0.0893992	0.9716
46227	Homo sapiens	GSM803403	FOXA2	HepG2	Epithelium	Liver	35	0.559	0.964	28681	0.225441	0.9726
72907	Homo sapiens	GSM2280042	TBX5		Cardiomyocyte		39	0.9945	1	2735	0.026988	0.9364
46347	Homo sapiens	GSM1010806	USF1	SK-N-SH	Neuroblastoma cell	Brain	38	0.7383	0.988	6143	0.0813103	0.9728
74207	Homo sapiens	GSM2265638	BRD4	SF8628		Pontine	35	0.8938	0.98	409	0.028555	0.9648
35528	Homo sapiens	GSM763410	BCOR	OCI-Ly1	B cell lymphoma	Bone Marrow	38	0.8414	0.994	159	0.0739262	0.961
44236	Homo sapiens	GSM1150963	POLR2A	Jurkat E6-1	T Lymphocyte	Blood	37	0.7962	0.987	11120	0.237706	0.9764
64828	Homo sapiens	ENCSR909HMT_1	ZEB1	HEK293	Epithelium	Embryonic Kidney	37	0.8965	0.983	256	0.031883	0.8796
67532	Homo sapiens	GSM1890758	BRD4	COLO-741			33	0.6244	0.98	1630	0.101085	0.9592
53305	Homo sapiens	GSM1480744	RUNX1	TSU-1621-MT			38	0.8771	0.967	27417	0.205957	0.9656
56951	Homo sapiens	GSM1841306	NR3C1	RS4	B Lymphocyte		39	0.7718	0.934	2132	0.019511	0.8624
58186	Homo sapiens	GSM1645711	BANF1		Keratinocyte		39	0.8747	0.967	283	0.0573702	0.9568
42212	Homo sapiens	GSM1227204	STAT3	OCI-Ly10	B Lymphocyte	Bone Marrow	38	0.7164	0.994	670	0.032977	0.9676
38164	Homo sapiens	GSM1031241	REST			Bone Marrow	37	0.7845	0.938	2718	0.0319912	0.8588
50898	Homo sapiens	GSM1567048	PAX6	6540 cells	Epithelium		39	0.7506	0.977	758	0.0222138	0.9674
50576	Homo sapiens	GSM1519646	TAL1	MOLT-3	T Lymphoblast	Peripheral Blood	38	0.8614	0.96	17152	0.212927	0.971
47411	Homo sapiens	GSM1193660	GABPA	VCaP	Epithelium	Prostate	34	0.7946	0.974	8348	0.119802	0.9708
87102	Homo sapiens	GSM2870998	CTCF	SK-N-AS	Neuroblast	Brain	33	0.8	0.949	42341	0.426024	0.971
46223	Homo sapiens	GSM803502	SRF	HepG2	Epithelium	Liver	39	0.7451	0.976	2325	0.0345007	0.9278
69865	Homo sapiens	GSM2137769	FOXA1	MCF-7	Epithelium		40	0.8794	0.985	7486	0.0697437	0.9766
74673	Homo sapiens	GSM2574761	RUVBL1	HepG2	Epithelium	Liver	39	0.8395	0.993	137	0.0139805	0.949
33197	Homo sapiens	GSM894077	MAX	U87		Brain	38	0.8115	0.975	22013	0.343097	0.9772
72102	Homo sapiens	GSM1835989	SMARCA4	HCT-116	colorectal carcinoma derived cell line		39	0.8964	0.997	279	0.011985	0.9668
5830	Homo sapiens	GSM782158	CTCF	BL-41	B Lymphocyte	Blood	39	0.7758	0.97	9818	0.0318708	0.962
46180	Homo sapiens	GSM1010898	MAX	H1	Embryonic Stem Cell	Embryo	38	0.8421	0.995	16085	0.202038	0.9716
64369	Homo sapiens	ENCSR737LTZ_1	MYNN	K562	Erythroblast	Bone Marrow	39	0.8522	0.994	2708	0.0745008	0.936
46030	Homo sapiens	GSM749779	CTCF	SAEC	Epithelium	Lung	29	0.7935	0.87	38213	0.509656	0.9714
62985	Homo sapiens	ENCSR210MET_1	ZNF391	HEK293	Epithelium	Embryonic Kidney	38	0.9249	0.986	205	0.0401992	0.9258
46278	Homo sapiens	GSM803442	ETS1	K562	Erythroblast	Bone Marrow	37	0.6915	0.982	2539	0.0679537	0.9684
45922	Homo sapiens	GSM1003621	ZNF384	K562	Erythroblast	Bone Marrow	39	0.7906	0.993	7817	0.0918423	0.9454
74639	Homo sapiens	GSM2574805	KLF10	MCF-7			36	0.8113	0.99	2751	0.0432883	0.9546
72553	Homo sapiens	GSM1587787	ZNF143	U937	Monocyte		39	0.8163	0.993	1812	0.023474	0.898546
35099	Homo sapiens	GSM1126511	H2AZ		CD14 cell		38	0.8271	0.882	5187	0.145392	0.962
75045	Homo sapiens	GSM2501565	FOSL1	MDA-MB-231		Breast	39	0.8165	0.958	4627	0.047026	0.9794
62637	Homo sapiens	ENCSR076EZB_2	KLF9	HEK293	Epithelium	Embryonic Kidney	37	0.9223	0.985	2646	0.0700605	0.946
48636	Homo sapiens	GSM1370287	IRF4	OCI-Ly3	B Lymphocyte	Bone Marrow	39	0.8578	0.963	2727	0.0218048	0.9268
76421	Homo sapiens	GSM1693098	MAML3	SK-N-SH	Neuroblastoma cell	Brain	39	0.7335	0.949	1680	0.0296895	0.9604
74510	Homo sapiens	GSM1708340	YY1	HeLa	Epithelium	Cervix	37	0.6881	0.994	1752	0.0172647	0.925691
46032	Homo sapiens	GSM935589	GATA2	SH-SY5Y		Bone Marrow	37	0.648	0.988	14539	0.137947	0.9696
565	Homo sapiens	GSM558636	VDR	GM10861	Lymphocyte	Blood	30	0.8	0.977	3604	0.0767733	0.9514
63870	Homo sapiens	ENCSR550HCT_2	KLF1	K562	Erythroblast	Bone Marrow	38	0.9192	0.964	199	0.0203287	0.9162
85819	Homo sapiens	GSM2730056	CTCF		Erythroblast	Blood	35	0.8824	0.954	39345	0.332636	0.9698
64008	Homo sapiens	ENCSR603XLW_1	ZNF589	K562	Erythroblast	Bone Marrow	38	0.8419	0.987	983	0.056791	0.95
45863	Homo sapiens	GSM1003615	RFX5	IMR90	Fibroblast	Lung	39	0.7639	0.978	1221	0.022118	0.9332
46203	Homo sapiens	GSM1010869	REST	HCT-116		Colon	39	0.8404	0.989	3014	0.0619165	0.8898
36245	Homo sapiens	GSM1097880	FLI1		Haematopoietic Progenitor Cell	Blood	38	0.8857	0.837	4646	0.0493038	0.97
5924	Homo sapiens	GSM738817	ETV4	PC-3	Epithelium	Prostate	30	0.9794	0.947	219	0.0100383	0.965
41280	Homo sapiens	GSM1055822	POLR2A	IMR90	Fibroblast	Lung	38	0.8047	0.939	11292	0.335816	0.98
74685	Homo sapiens	GSM2574748	NFIL3	HepG2	Epithelium	Liver	37	0.79	0.994	2761	0.0203392	0.925
45719	Homo sapiens	GSM749712	CTCF		Epithelium	Esophagus	38	0.8227	0.973	33861	0.271617	0.9764
57808	Homo sapiens	GSM1416809	BRD4	LX2	Hepatic Stellate Cell		39	0.8905	0.979	3419	0.208106	0.9786
64475	Homo sapiens	ENCSR773REP_2	ZBTB7A	HEK293	Epithelium	Embryonic Kidney	37	0.9195	0.995	472	0.0195657	0.7978
48632	Homo sapiens	GSM1370283	IRF4	H929	B Lymphocyte	Bone Marrow	37	0.5389	0.964	2422	0.0543315	0.933
72427	Homo sapiens	GSM1869150	POLR2A	BJELM	Fibroblast	Foreskin	39	0.8406	0.986	3648	0.0806665	0.9756
72432	Homo sapiens	GSM2202656	GUCY1B3	U87	glioma cancer cell line overexpressing sGC-beta1		35	0.8641	0.947	384	0.0108235	0.886915
64750	Homo sapiens	ENCSR882ZTS_1	ZBTB11	HEK293	Epithelium	Embryonic Kidney	37	0.8438	0.943	5847	0.0944235	0.7224
46003	Homo sapiens	GSM935588	POLR2A	MCF-10A	Epithelium	Breast	37	0.7598	0.958	9105	0.249612	0.975
87802	Homo sapiens	GSM2277166	HNF4G	22RV1	Epithelium	Prostate	37	0.8139	0.991	8915	0.0730713	0.9198
45732	Homo sapiens	GSM935637	SMARCC1	HeLa-S3	Epithelium	Cervix	29	0.5984	0.993	237	0.037923	0.9788
48638	Homo sapiens	GSM1370289	SPIB	OCI-Ly3	B Lymphocyte	Bone Marrow	39	0.8707	0.96	13729	0.0965768	0.9378
56961	Homo sapiens	GSM1846786	GTF2B	HeLa	Epithelium	Cervix	38	0.7461	0.989	4599	0.0554365	0.9724
46065	Homo sapiens	GSM1010794	YY1	A549	Epithelium	Lung	39	0.5718	0.987	3443	0.080002	0.971
82608	Homo sapiens	GSM2359987	SPI1	THP-1	Monocyte	Blood	38	0.8991	0.97	79727	0.462032	0.906
37169	Homo sapiens	GSM894108	MYC	MM1.S	B Lymphocyte	Blood	39	0.6761	0.953	10143	0.175284	0.9686
38666	Homo sapiens	GSM1208702	ZBTB7B	LoVo		Colon	39	0.8055	0.945	1054	0.025998	0.954159
62548	Homo sapiens	ENCSR017CEO_2	CUX1	MCF-7	Epithelium	Breast	38	0.9055	0.975	1432	0.0379258	0.7226
64048	Homo sapiens	ENCSR619IUE_2	CTCF		Neuron		36	0.8625	0.953	47023	0.430108	0.975
48071	Homo sapiens	GSM1305212	RELA		Endothelial Cell	Umbilical Vein	38	0.7251	0.964	3339	0.0569622	0.9802
38772	Homo sapiens	GSM1208719	CLOCK	LoVo		Colon	36	0.8058	0.916	765	0.0314912	0.9484
55576	Homo sapiens	GSM1703921	PAX5		B Lymphocyte		38	0.7804	0.917	1676	0.0178678	0.779
53971	Homo sapiens	GSM1669027	EP300	T47D	Epithelium	Mammary Gland	39	0.8404	0.994	6520	0.0722855	0.9288
82535	Homo sapiens	GSM2304702	POLR2A	HT1080	fibrosarcoma		40	0.7727	0.96	1301	0.034377	0.9636
42215	Homo sapiens	GSM1227207	STAT3	OCI-Ly7	B cell lymphoma	Blood	37	0.786	0.992	1931	0.0525287	0.9404
3051	Homo sapiens	GSM651541	CTCF		Haematopoietic Progenitor Cell	Blood	30	0.6514	0.962	7216	0.054781	0.969
38647	Homo sapiens	GSM1208739	ETV7	LoVo		Colon	38	0.6979	0.857	331	0.0203985	0.952
64946	Homo sapiens	ENCSR957KYB_2	BHLHE40	IMR90	Fibroblast	Lung	39	0.7747	0.97	12653	0.115095	0.9792
34371	Homo sapiens	GSM1012760	SUMO1	HeLa	Epithelium	Cervix	31	0.5799	0.963	5454	0.03472	0.925
67829	Homo sapiens	GSM1553134	BRD4	SUM159R			39	0.8631	0.968	892	0.0421897	0.961
7060	Homo sapiens	GSM803406	YY1	GM12878	B Lymphocyte	Blood	34	0.7083	0.968	16525	0.250352	0.972
50987	Homo sapiens	GSM1267206	CTCF	H1	Embryonic Stem Cell	Embryo	36	0.7194	0.921	68585	0.539884	0.9746
4974	Homo sapiens	GSM486323	RELA	GM12891	Lymphoblastoid	Blood	28	0.5335	0.977	16580	0.234399	0.9684
55172	Homo sapiens	GSM1581788	RUNX1		Myeloid Cell		38	0.812	0.989	17719	0.146045	0.9734
56127	Homo sapiens	GSM1372542	APOBEC3B	MCF-7	Epithelium	Breast	39	0.8687	0.994	2370	0.0391668	0.939
38591	Homo sapiens	GSM991661	E2F7	IMR90	Fibroblast	Lung	37	0.7604	0.933	1752	0.0513425	0.9756
1336	Homo sapiens	GSM604658	RELA	HeLa	Epithelium	Cervix	30	0.8127	0.985	3747	0.043956	0.9686
45646	Homo sapiens	GSM935301	CHD1	GM12878	B Lymphocyte	Blood	39	0.7847	0.995	430	0.0211222	0.944
56347	Homo sapiens	GSM1587895	POLR2A	MOLM-14	Myeloid Cell		39	0.8897	0.991	7223	0.165371	0.9696
72350	Homo sapiens	GSM1975023	POLR2A	CAL-1	Plasmacytoid dendritic cell		35	0.8548	0.964	1828	0.071669	0.9646
81525	Homo sapiens	GSM2746543	POLR2A	SW480		Colon	39	0.8791	0.993	1957	0.0787155	0.9736
51514	Homo sapiens	GSM1505696	NANOG	HUES64	Embryonic Stem Cell	Embryo	37	0.7351	0.977	12674	0.136612	0.9736
71861	Homo sapiens	GSM2040046	MED1	MCF-7		Breast	38	0.8627	0.993	433	0.0182252	0.965
72110	Homo sapiens	GSM1835896	SMARCC1	TTC-549	Liver cell	Liver	39	0.8849	0.992	2677	0.0446485	0.9642
44231	Homo sapiens	GSM1139039	TP63	HCC95	Epithelium	Lung	39	0.8105	0.985	1813	0.013249	0.924
67720	Homo sapiens	GSM1538429	CREB1	LNCaP	Epithelium	Prostate	39	0.8511	0.983	9528	0.082472	0.9676
45714	Homo sapiens	GSM782123	TCF7L2	HCT-116		Colon	26	0.7864	0.981	14044	0.205014	0.973
5560	Homo sapiens	GSM801061	POLR2A	H3396	Epithelium	Mammary Gland	27	0.5778	0.964	6328	0.108518	0.9648
84781	Homo sapiens	GSM2550245	POLR2A		Endothelial Cell		36	0.8468	0.982	2621	0.12277	0.9764
70178	Homo sapiens	GSM1607384	DNMT3B		Stem cell	Foreskin	39	0.7897	0.98	359	0.0192392	0.893
45567	Homo sapiens	GSM749728	CTCF	AG09319	Fibroblast	Gingiva	38	0.829	0.951	36937	0.353315	0.9762
36766	Homo sapiens	GSM959048	ZNF143	HEK293T	Epithelium	Embryonic Kidney	38	0.8247	0.978	1499	0.0128535	0.93831
65062	Homo sapiens	GSM2026821	ZNF467	HEK293	Epithelium	Embryonic Kidney	38	0.8867	0.989	5647	0.061065	0.9488
45585	Homo sapiens	GSM1006870	CTCF	GM10266	Lymphoblastoid	Blood	38	0.7342	0.981	30682	0.169759	0.9684
8820	Homo sapiens	GSM831039	RBBP5	H1	Embryonic Stem Cell	Embryo	39	0.7026	0.893	3311	0.129782	0.9758
46196	Homo sapiens	GSM803450	TAF1	H1	Embryonic Stem Cell	Embryo	30	0.6666	0.982	10849	0.210555	0.98
48317	Homo sapiens	GSM1334009	ZBTB33	GM12878	B Lymphocyte	Blood	39	0.7231	0.99	1828	0.0408043	0.9234
83392	Homo sapiens	GSM2664369	PHOX2B	CLB-Ga	Neuroblastoma cell		39	0.9929	0.964	11318	0.142103	0.7318
9508	Homo sapiens	GSM889426	TFAP2C	BT-474	Epithelium	Mammary Gland	33	0.8384	0.977	34052	0.411487	0.9708
45688	Homo sapiens	GSM935514	ZNF143	H1	Embryonic Stem Cell	Embryo	39	0.7947	0.993	17768	0.118213	0.9676
74357	Homo sapiens	GSM2432952	NEUROD1	D-341			34	0.8924	0.973	18658	0.202862	0.9576
82378	Homo sapiens	GSM2738059	BACH2		B Lymphocyte		35	0.8686	0.959	2568	0.0346765	0.948
42655	Homo sapiens	GSM1239395	FOXA2	LoVo		Colon	39	0.7303	0.917	849	0.0128685	0.929199
64735	Homo sapiens	ENCSR874AFU_2	IKZF1	GM12878	B Lymphocyte	Blood	40	0.8477	0.857	10086	0.281745	0.9692
59168	Homo sapiens	GSM1934098	MLLT1	SEM	Pre-B Lymphocyte		38	0.8903	0.952	114	0.0189162	0.8586
63015	Homo sapiens	ENCSR217WRC_2	TSHZ1	HEK293	Epithelium	Embryonic Kidney	37	0.9101	0.989	383	0.02822	0.9038
62504	Homo sapiens	ENCSR000HPG_1	SMC3	IMR90	Fibroblast	Lung	39	0.8416	0.95	23042	0.155391	0.9796
75136	Homo sapiens	GSM2466688	MYB	DU-528		Blood	36	0.717	0.985	15839	0.246352	0.9688
46222	Homo sapiens	GSM803478	REST	HeLa-S3	Epithelium	Cervix	29	0.534	0.965	7928	0.15856	0.8354
62513	Homo sapiens	ENCSR005NMT_1	ID3	K562	Erythroblast	Bone Marrow	36	0.8957	0.868	312	0.0614745	0.908
46239	Homo sapiens	GSM803404	HNF4G	HepG2	Epithelium	Liver	39	0.7644	0.986	8005	0.0738705	0.9576
63430	Homo sapiens	ENCSR382MOM_1	YY1			Liver	36	0.8582	0.985	13115	0.192493	0.9522
81162	Homo sapiens	GSM2741776	ZFX			Kidney	36	0.9385	0.958	1586	0.313721	0.9384
5459	Homo sapiens	GSM791412	CEBPB	LS180	Epithelium	Colon	34	0.7621	0.934	34946	0.268608	0.9408
85826	Homo sapiens	GSM2730057	CTCF	JHU-011	Erythroblast	Blood	35	0.8783	0.941	39636	0.344732	0.972
74216	Homo sapiens	GSM2265627	POLR2A	SF8628		Pontine	35	0.8577	0.996	1286	0.027166	0.9618
45807	Homo sapiens	GSM935566	BHLHE40	HepG2	Epithelium	Liver	39	0.8076	0.994	6319	0.0740342	0.952
45314	Homo sapiens	GSM1003500	H2AZ		Epithelium	Mammary Gland	35	0.7812	0.993	6483	0.243336	0.9746
46266	Homo sapiens	GSM803494	ELF1	K562	Erythroblast	Bone Marrow	38	0.6909	0.954	16741	0.225984	0.972
69895	Homo sapiens	GSM2144759	POLR2A			endometrioid adenocarcinoma	39	0.826	0.961	307	0.0134907	0.9358
75924	Homo sapiens	GSM2132552	E2F1	MM1.S	Multiple myeloma cell		39	0.8123	0.947	2476	0.0337665	0.9726
2752	Homo sapiens	GSM525267	EP300	T98G		Brain	27	0.8491	0.898	10445	0.233976	0.9798
86716	Homo sapiens	GSM2589148	POLR2A	SH-EP-NMYCER			33	0.9156	0.95	2843	0.0408512	0.9642
64619	Homo sapiens	ENCSR835XKS_1	TRIM22	GM12878	B Lymphocyte	Blood	38	0.914	0.942	3169	0.0730868	0.9576
63743	Homo sapiens	ENCSR508DQA_1	FOXK2	K562	Erythroblast	Bone Marrow	37	0.9007	0.913	2478	0.0578295	0.923
42775	Homo sapiens	GSM1239515	NPAT	LoVo		Colon	39	0.7715	0.919	232	0.0428725	0.9678
36244	Homo sapiens	GSM1097884	RUNX1		Haematopoietic Progenitor Cell	Blood	38	0.8865	0.862	4010	0.0386872	0.9652
55779	Homo sapiens	GSM1817663	CTCFL	Ovcar8			38	0.5304	0.992	17562	0.142465	0.9678
56535	Homo sapiens	GSM1664955	TEAD1	MSTO			39	0.7812	0.937	9061	0.0924015	0.9818
5546	Homo sapiens	GSM811214	ESR1	H3396	Epithelium	Mammary Gland	36	0.8149	0.894	9934	0.139487	0.876
50373	Homo sapiens	GSM1427068	EZH1		Proerythroblast	Fetal Liver	37	0.7324	0.967	117	0.013224	0.9054
68399	Homo sapiens	GSM1868866	AR	C4-2B	Epithelium	Prostate	39	0.8242	0.993	5262	0.0356578	0.9688
46202	Homo sapiens	GSM1010765	ELF1	HCT-116		Colon	39	0.853	0.994	5814	0.0941437	0.9734
64706	Homo sapiens	ENCSR864VJE_1	ZSCAN16	HEK293	Epithelium	Embryonic Kidney	37	0.9074	0.986	364	0.0168097	0.7848
67763	Homo sapiens	GSM1816091	RUNX1		Hematopoietic stem and progenitor cell	Fetal Liver	38	0.8414	0.978	1047	0.012205	0.951613
33143	Homo sapiens	GSM986066	FOXA1	MCF-7	Epithelium	Breast	37	0.8191	0.971	49737	0.339121	0.9654
63793	Homo sapiens	ENCSR524BUE_1	RAD51	K562	Erythroblast	Bone Marrow	38	0.9342	0.883	5748	0.101913	0.9
46096	Homo sapiens	GSM1010841	REST	ECC-1	Epithelium	Endometrium	37	0.6787	0.977	5772	0.126922	0.8142
44228	Homo sapiens	GSM1139036	TP63	TT		Thyroid	39	0.847	0.991	1918	0.0128997	0.9182
88510	Homo sapiens	GSM2769059	POLR2A	DLD-1			34	0.8837	0.98	3845	0.214071	0.9746
45679	Homo sapiens	GSM935279	RELA	GM19193	Lymphoblastoid	Blood	26	0.701	0.995	3942	0.0685652	0.9698
87390	Homo sapiens	GSM2805880	KDM2B		hESC		37	0.864	0.983	10849	0.421523	0.9696
84620	Homo sapiens	GSM2278004	STAT3	HCC70	Epithelium	Breast	39	0.8839	0.98	25708	0.317626	0.9804
48802	Homo sapiens	GSM1387030	KDM1A		Keratinocyte	Foreskin	39	0.5877	0.874	2858	0.0315518	0.892
56817	Homo sapiens	GSM1817190	NR2F1		Neural crest cell	Cranial	39	0.8861	0.957	34419	0.402143	0.8746
63056	Homo sapiens	ENCSR230ZWH_2	RAD21			Liver	36	0.8876	0.98	39956	0.384805	0.9782
46056	Homo sapiens	GSM1010827	EP300	A549	Epithelium	Lung	38	0.7005	0.992	4479	0.0966203	0.9848
1792	Homo sapiens	GSM729854	RBPJ	IB4	Lymphocyte	Blood	28	0.5654	0.976	7237	0.208056	0.9368
56901	Homo sapiens	GSM1831600	PBX3	SMMC-7721		Liver	37	0.8141	0.988	628	0.104353	0.9378
8447	Homo sapiens	GSM722425	SMAD1	U937		Pleura	37	0.6133	0.899	23624	0.311248	0.9744
45738	Homo sapiens	GSM935436	ZNF143	HeLa-S3	Epithelium	Cervix	38	0.8014	0.994	2895	0.047887	0.9604
42819	Homo sapiens	GSM1239559	CTCFL	LoVo		Colon	39	0.7289	0.936	242	0.0113642	0.9514
52147	Homo sapiens	GSM1316337	PDX1	CyT49	Embryonic Stem Cell	Embryo	38	0.8487	0.986	5609	0.0449685	0.7724
45595	Homo sapiens	GSM1022633	CTCF	GM12872	B Lymphocyte	Blood	35	0.7833	0.949	32423	0.271692	0.973
70119	Homo sapiens	GSM1700641	ASCL1	NCI-H82			38	0.8636	0.934	4765	0.034443	0.9422
71756	Homo sapiens	GSM1933889	NANOG	LNCaP	Epithelium	Prostate	39	0.7108	0.979	3255	0.0348605	0.9398
73525	Homo sapiens	GSM2330580	BRD4	SUM159PT	Mammary carcinoma cell	Breast	34	0.8272	0.989	10029	0.345316	0.9758
65125	Homo sapiens	GSM2026879	PRDM6	HEK293	Epithelium	Embryonic Kidney	37	0.8848	0.989	4493	0.068124	0.9092
45687	Homo sapiens	GSM935292	MAFK	H1	Embryonic Stem Cell	Embryo	37	0.8158	0.988	5843	0.0348328	0.726
39443	Homo sapiens	GSM1000995	FOXM1	MCF-7	Epithelium	Breast	36	0.7933	0.975	7597	0.0789818	0.9784
62861	Homo sapiens	ENCSR149ZBI_1	ZNF584	K562	Erythroblast	Bone Marrow	38	0.8408	0.982	1011	0.0445065	0.9338
51609	Homo sapiens	GSM1505791	TCF4	HUES64	Embryonic Stem Cell	Embryo	36	0.7131	0.953	3058	0.0207533	0.9434
33545	Homo sapiens	GSM970258	GATA1		Proerythroblast	Bone Marrow	39	0.8123	0.977	33752	0.278434	0.9626
45560	Homo sapiens	GSM1003607	MYC	A549	Epithelium	Lung	39	0.8107	0.99	1054	0.027812	0.9624
40215	Homo sapiens	GSM1195560	IRF4		B Lymphocyte	Blood	38	0.8383	0.948	8535	0.133873	0.9422
46123	Homo sapiens	GSM803511	MEF2A	GM12878	B Lymphocyte	Blood	33	0.7141	0.946	9512	0.112956	0.9684
45923	Homo sapiens	GSM935499	CEBPB	K562	Erythroblast	Bone Marrow	37	0.7443	0.987	28331	0.194188	0.9152
46274	Homo sapiens	GSM1010890	CREB1	K562	Erythroblast	Bone Marrow	39	0.7784	0.989	4344	0.0807718	0.9676
54126	Homo sapiens	GSM1684635	CEBPB		Mesenchymal Stem Cell		37	0.8075	0.973	34066	0.246326	0.9844
35525	Homo sapiens	GSM763406	NCOR2	OCI-Ly1	B cell lymphoma	Bone Marrow	38	0.735	0.956	2047	0.0206515	0.9368
42883	Homo sapiens	GSM1239623	ZNF143	LoVo		Colon	39	0.7206	0.897	2346	0.144507	0.9564
5227	Homo sapiens	GSM602297	SMARCA4	H9	Embryonic Stem Cell	Embryo	31	0.7623	0.99	5775	0.111434	0.979
68779	Homo sapiens	GSM2058671	POLR2A	HCT-116	Colon cancer cell	Colon	36	0.8174	0.986	9715	0.130511	0.9736
53302	Homo sapiens	GSM1480741	T	TSU-1621-MT			37	0.698	0.917	1548	0.038848	0.8066
45684	Homo sapiens	GSM935303	TBP	H1	Embryonic Stem Cell	Embryo	37	0.7081	0.985	6946	0.109143	0.966
74682	Homo sapiens	GSM2574751	FOXO3	HepG2	Epithelium	Liver	38	0.7605	0.989	3931	0.120798	0.9692
58872	Homo sapiens	GSM1888547	GATA2	TF-1	Erythroblast	Bone Marrow	35	0.904	0.994	7651	0.0902547	0.9736
46059	Homo sapiens	GSM1010790	ELF1	A549	Epithelium	Lung	38	0.706	0.996	2679	0.039903	0.9692
8564	Homo sapiens	GSM865743	TBL1X	HEK293T	Epithelium	Embryonic Kidney	29	0.5312	0.957	1664	0.0704878	0.94
64038	Homo sapiens	ENCSR616WEG_1	HBP1	HepG2	Epithelium	Liver	36	0.8552	0.989	1182	0.055267	0.9632
63523	Homo sapiens	ENCSR412QBS_2	TARDBP	GM12878	B Lymphocyte	Blood	38	0.9232	0.968	457	0.059964	0.9384
67519	Homo sapiens	GSM1855968	GATA3	MDA-MB-231	Epithelium	Mammary Gland	35	0.8732	0.93	16792	0.195015	0.9516
70763	Homo sapiens	GSM2302869	HDAC1	MM1.S	B Lymphocyte	Blood	39	0.8038	0.988	2526	0.144364	0.963
70228	Homo sapiens	GSM2228911	DNMT3A		Stem cell	Foreskin	36	0.7087	0.913	326	0.0153293	0.8154
83016	Homo sapiens	GSM1964895	PRMT5	MDA-MB-231	Epithelium	Breast	39	0.8328	0.915	223	0.0112017	0.9626
49980	Homo sapiens	GSM1527929	BRD4	90-8TL	Schwann Cell	Brain	39	0.8306	0.906	2225	0.118087	0.8864
39736	Homo sapiens	GSM947527	CTCF	PrEC	Epithelium	Prostate	35	0.8604	0.98	25970	0.101326	0.9766
74119	Homo sapiens	GSM2305316	ESR1	MCF7-LTED			36	0.8473	0.935	1198	0.01462	0.72775
51438	Homo sapiens	GSM1505620	CTCF	HUES64	Embryonic Stem Cell	Embryo	38	0.8066	0.917	37712	0.260874	0.9738
51448	Homo sapiens	GSM1505630	EOMES	HUES64	Embryonic Stem Cell	Embryo	36	0.7423	0.971	2496	0.0233035	0.9446
45573	Homo sapiens	GSM1022653	CTCF	BE2-C	Neuroblast	Brain	38	0.8152	0.972	37868	0.280634	0.9748
41412	Homo sapiens	GSM1092545	ERCC2	HT1080		Connective Tissue	31	0.5217	0.978	308	0.046581	0.708
85013	Homo sapiens	GSM2367759	SUPT5H	MOLT-4	Leukemia		33	0.6924	0.973	6556	0.244459	0.9702
62715	Homo sapiens	ENCSR103SZL_1	TFAP4	HepG2	Epithelium	Liver	38	0.8197	0.992	10452	0.131076	0.9602
35471	Homo sapiens	GSM983100	NKX2-1	NCI-H1819		Lung	38	0.8576	0.996	1692	0.0260993	0.9116
45681	Homo sapiens	GSM935295	CEBPB	H1	Embryonic Stem Cell	Embryo	39	0.8021	0.994	9200	0.0560978	0.8588
88045	Homo sapiens	GSM2439181	FGFR1		iPSC		38	0.7442	0.819	9351	0.192996	0.9698
51249	Homo sapiens	GSM1438990	EP300		Pre-B Lymphocyte		39	0.8826	0.87	11320	0.0955515	0.9072
42314	Homo sapiens	GSM1233934	CTCF	GM12891	Lymphoblastoid	Blood	36	0.9616	0.861	46133	0.635745	0.9728
38731	Homo sapiens	GSM1208691	TFDP1	LoVo		Colon	39	0.7971	0.927	712	0.0204535	0.9592
65084	Homo sapiens	GSM2026796	SP2	HEK293	Epithelium	Embryonic Kidney	37	0.8994	0.968	14403	0.321274	0.9724
47281	Homo sapiens	GSM1122667	CTCF	SUM159PT	Epithelium	Mammary Gland	37	0.7979	0.99	10948	0.163544	0.9728
54121	Homo sapiens	GSM1684630	POLR2A		Mesenchymal Stem Cell		38	0.8938	0.964	8607	0.1852	0.9772
42217	Homo sapiens	GSM1227209	STAT3	SU-DHL2	B Lymphocyte		36	0.7721	0.993	3024	0.0440627	0.9636
45876	Homo sapiens	GSM935574	TBL1XR1	K562	Erythroblast	Bone Marrow	39	0.8203	0.993	2479	0.0473172	0.973
88567	Homo sapiens	GSM2589150	POLR2A	SH-EP			33	0.8994	0.984	3608	0.052119	0.9634
6548	Homo sapiens	GSM501692	TP53	Saos-2	Osteosarcoma cell	Bone	30	0.8134	0.987	6239	0.0912933	0.9054
46134	Homo sapiens	GSM1010731	FOXM1	GM12878	B Lymphocyte	Blood	39	0.6869	0.989	4107	0.105828	0.9784
46241	Homo sapiens	GSM1010876	MYBL2	HepG2	Epithelium	Liver	38	0.7366	0.991	1382	0.0948398	0.9722
42550	Homo sapiens	GSM1234196	STAG1	GM2610	Lymphoblastoid	Blood	37	0.9511	0.848	30415	0.42918	0.9768
46011	Homo sapiens	GSM935643	MYC	NB4	Promyelocytic cell	Blood	37	0.6879	0.992	11410	0.135107	0.979
72604	Homo sapiens	GSM1661788	HEXIM1	A375	Melanoma Cell		37	0.8865	0.981	2395	0.060187	0.9708
63592	Homo sapiens	ENCSR444LIN_2	TCF7	HepG2	Epithelium	Liver	39	0.8282	0.992	7262	0.0840937	0.9614
46108	Homo sapiens	GSM803537	TAF1	GM12878	B Lymphocyte	Blood	31	0.6698	0.985	4852	0.071771	0.9716
7527	Homo sapiens	GSM803385	HEY1	K562	Erythroblast	Bone Marrow	30	0.658	0.988	9728	0.191557	0.9724
53256	Homo sapiens	GSM1464016	FOXM1	HEK293	Epithelium	Embryonic Kidney	39	0.8536	0.997	1044	0.0202148	0.9562
47577	Homo sapiens	GSM1246714	SMAD3	NCI-H441	Epithelium	Lung	39	0.7534	0.99	9148	0.180198	0.9818
45761	Homo sapiens	GSM935272	MAZ	HeLa-S3	Epithelium	Cervix	39	0.7956	0.997	2257	0.0656738	0.971
68464	Homo sapiens	GSM1917770	ATF3	HCT-116	Colon cancer cell	Colon	39	0.8552	0.991	22987	0.16354	0.978
77150	Homo sapiens	GSM2466513	ZNF273	293T			37	0.7671	0.972	1595	0.0258918	0.742
45178	Homo sapiens	GSM1003474	CTCF		B Lymphocyte	Blood	38	0.7908	0.904	27265	0.305596	0.9758
41628	Homo sapiens	GSM1160644	POLR3D	IMR90	Fibroblast	Lung	35	0.8256	0.947	784	0.027138	0.912
72101	Homo sapiens	GSM1835990	SMARCC1	HCT-116	colorectal carcinoma derived cell line		39	0.8949	0.998	276	0.0116385	0.9714
45627	Homo sapiens	GSM1003605	ESRRA	GM12878	B Lymphocyte	Blood	39	0.8129	0.99	479	0.0158865	0.9494
35522	Homo sapiens	GSM763428	POLR2A	OCI-Ly1	B cell lymphoma	Bone Marrow	38	0.744	0.952	9114	0.273712	0.9748
63943	Homo sapiens	ENCSR571PDN_2	SSRP1	HepG2	Epithelium	Liver	36	0.8753	0.997	335	0.0662973	0.9562
36314	Homo sapiens	GSM486282	RELA	GM19099	Lymphoblastoid	Blood	26	0.5763	0.988	7057	0.104473	0.971
46292	Homo sapiens	GSM803523	MAX	K562	Erythroblast	Bone Marrow	36	0.7166	0.981	23366	0.359743	0.9742
74115	Homo sapiens	GSM2305320	ESR1		Patient		38	0.8275	0.98	5096	0.0418948	0.9062
86896	Homo sapiens	GSM2797141	NR3C1			Breast	37	0.7614	0.994	700	0.0272357	0.9278
59346	Homo sapiens	GSM1958040	RBPJ	MutuI	B Lymphocyte		39	0.8461	0.889	958	0.0322207	0.938
43045	Homo sapiens	GSM1247823	BRD2	MM1.S	B Lymphocyte	Blood	38	0.8095	0.971	456	0.0217197	0.9598
67535	Homo sapiens	GSM1890748	BRD4	SW480	Epithelium	Colon	33	0.6409	0.985	116	0.0250732	0.936
46305	Homo sapiens	GSM1010849	TRIM28	K562	Erythroblast	Bone Marrow	38	0.7388	0.993	3532	0.0599582	0.944
63294	Homo sapiens	ENCSR328SUD_1	ZNF335	HEK293	Epithelium	Embryonic Kidney	36	0.9164	0.967	5839	0.244644	0.9618
45868	Homo sapiens	GSM1003623	CHD1	IMR90	Fibroblast	Lung	67	0.8052	0.99	319	0.033847	0.9624
46235	Homo sapiens	GSM803493	HDAC2	HepG2	Epithelium	Liver	39	0.7506	0.971	4612	0.10676	0.9736
9316	Homo sapiens	GSM941710	CTCF	BCBL1	B cell lymphoma		38	0.7737	0.901	33088	0.492163	0.9726
33569	Homo sapiens	GSM770759	PR	AB32	Epithelium	Mammary Gland	37	0.8003	0.989	8942	0.0764128	0.9652
46193	Homo sapiens	GSM1010742	ATF2	H1	Embryonic Stem Cell	Embryo	38	0.7348	0.993	833	0.0570437	0.9748
64010	Homo sapiens	ENCSR604VWJ_1	KLF7	HEK293	Epithelium	Embryonic Kidney	37	0.9202	0.984	287	0.033657	0.9124
63428	Homo sapiens	ENCSR382GSF_2	INSM2	HEK293	Epithelium	Embryonic Kidney	37	0.9016	0.987	483	0.0314655	0.9108
64395	Homo sapiens	ENCSR750LYM_2	NR2C2	K562	Erythroblast	Bone Marrow	37	0.8397	0.976	3769	0.179478	0.9616
71878	Homo sapiens	GSM2040024	NIPBL	HepG2	hepatocellular carcinoma		38	0.8614	0.995	417	0.016359	0.9546
46080	Homo sapiens	GSM1010833	GABPA	A549	Epithelium	Lung	37	0.6934	0.985	4239	0.111527	0.9716
33436	Homo sapiens	GSM971336	EP300			Blood	26	0.6853	0.954	3647	0.0710905	0.958
77149	Homo sapiens	GSM2466515	ZNF282	293T			37	0.6291	0.924	2171	0.0312603	0.87
45591	Homo sapiens	GSM749676	CTCF	GM12864	B Lymphocyte	Blood	31	0.7445	0.977	31919	0.319904	0.967
64348	Homo sapiens	ENCSR729HVR_1	ZNF644	K562	Erythroblast	Bone Marrow	37	0.6442	0.977	879	0.0374987	0.9518
45579	Homo sapiens	GSM822303	CTCF			Brain	33	0.791	0.958	44608	0.381236	0.9764
42442	Homo sapiens	GSM1234076	STAG1	GM19193	Lymphoblastoid	Blood	37	0.9441	0.806	23581	0.232758	0.9728
45633	Homo sapiens	GSM935431	MXI1	GM12878	B Lymphocyte	Blood	37	0.7966	0.991	3473	0.068064	0.9728
42430	Homo sapiens	GSM1234062	CTCF	GM19193	Lymphoblastoid	Blood	37	0.9475	0.944	31963	0.277345	0.971
53076	Homo sapiens	GSM700537	RBP2	U937		Pleura	29	0.6134	0.984	2052	0.0355803	0.9574
44764	Homo sapiens	GSM1366691	TP53		Keratinocyte	Foreskin	39	0.596	0.959	4914	0.0561618	0.877
70141	Homo sapiens	GSM1717862	AR	MDA-MB-453		Breast	38	0.7854	0.983	19098	0.115555	0.9188
46110	Homo sapiens	GSM1010779	NFATC1	GM12878	B Lymphocyte	Blood	38	0.6651	0.991	1370	0.03587	0.8846
88301	Homo sapiens	GSM2113522	POLR2A	BE2-C	Neuroblastoma cell		39	0.8495	0.985	1451	0.057292	0.9714
50246	Homo sapiens	GSM1405407	NR3C1		Monocyte		38	0.7763	0.972	2503	0.0428005	0.871
64289	Homo sapiens	ENCSR705ASR_2	ZSCAN23	HEK293	Epithelium	Embryonic Kidney	37	0.9178	0.985	161	0.022224	0.7838
48443	Homo sapiens	GSM1348338	KDM6B	BJ	Fibroblast	Skin	37	0.8023	0.967	1658	0.064383	0.9766
73183	Homo sapiens	GSM2171836	GRHL2	MCF-7	asynchonous cells	Breast	39	0.8456	0.943	25848	0.264094	0.9842
45632	Homo sapiens	GSM935430	BHLHE40	GM12878	B Lymphocyte	Blood	39	0.7777	0.991	11210	0.128743	0.9718
64778	Homo sapiens	ENCSR896UBV_1	REST	HEK293	Epithelium	Embryonic Kidney	37	0.8921	0.976	3112	0.0448975	0.7984
46095	Homo sapiens	GSM1010857	CREB1	ECC-1	Epithelium	Endometrium	39	0.8474	0.993	2461	0.02728	0.961
69246	Homo sapiens	GSM1970531	SIX2		Cortex	Kidney	38	0.9009	0.993	19708	0.16736	0.851
45570	Homo sapiens	GSM749759	CTCF	AG10803	Fibroblast	Skin	36	0.845	0.978	34549	0.257696	0.98
73708	Homo sapiens	GSM2364553	KMT2A		Monocyte	Cord blood	34	0.7671	0.994	8650	0.125012	0.9692
53549	Homo sapiens	GSM1557623	SPI1	TSU-1621-MT			38	0.8567	0.973	41171	0.262236	0.9582
45643	Homo sapiens	GSM935612	STAT1	GM12878	B Lymphocyte	Blood	37	0.7526	0.996	248	0.0190465	0.9572
34399	Homo sapiens	GSM1154509	MECP2	HCT-116		Colon	39	0.7013	0.979	1231	0.0418668	0.9656
47490	Homo sapiens	GSM1231600	ZBTB17	U2OS		Bone	36	0.6537	0.975	4985	0.094301	0.735
46029	Homo sapiens	GSM1022667	CTCF	RPTEC	Epithelium	Kidney	38	0.7327	0.959	41981	0.362177	0.9754
64830	Homo sapiens	ENCSR909TSW_1	ZNF547	HEK293	Epithelium	Embryonic Kidney	37	0.8604	0.989	239	0.0121203	0.7126
36821	Homo sapiens	GSM1019134	KLF4	MCF-7	Epithelium	Breast	37	0.6201	0.867	863	0.0207685	0.9288
75836	Homo sapiens	GSM2214117	RAD21	Rh4	rhabdomyosarcoma		35	0.906	0.939	26343	0.395361	0.9756
45670	Homo sapiens	GSM935282	RELA	GM18505	Lymphoblastoid	Blood	26	0.5711	0.997	2190	0.0615653	0.9704
43633	Homo sapiens	GSM1296636	BRD4	OCI-Ly1	B cell lymphoma	Bone Marrow	38	0.8116	0.994	1921	0.0936807	0.968
46200	Homo sapiens	GSM803458	ZBTB33	HCT-116		Colon	38	0.7217	0.972	1250	0.0251703	0.9672
46174	Homo sapiens	GSM803512	ATF3	H1	Embryonic Stem Cell	Embryo	34	0.6722	0.984	2596	0.020121	0.9544
42727	Homo sapiens	GSM1239467	JUN	LoVo		Colon	39	0.7724	0.958	1275	0.107787	0.9714
75044	Homo sapiens	GSM2501566	MYC	MDA-MB-231		Breast	38	0.8804	0.991	149	0.0236613	0.9608
73533	Homo sapiens	GSM2330568	CEBPB	SUM159PT		Breast	35	0.8559	0.99	30210	0.288779	0.9752
65147	Homo sapiens	GSM2026759	EGR2	HEK293	Epithelium	Embryonic Kidney	37	0.8851	0.982	19329	0.171345	0.8964
71061	Homo sapiens	GSM2135494	POLR2A	MCF-7		Breast	39	0.846	0.993	2968	0.0438395	0.9696
46190	Homo sapiens	GSM803377	SP1	H1	Embryonic Stem Cell	Embryo	36	0.6862	0.993	9003	0.108322	0.9678
73720	Homo sapiens	GSM2386723	CREBBP		B Lymphocyte	Tonsil	37	0.8783	0.99	4419	0.0941215	0.9438
45751	Homo sapiens	GSM935625	TCF7L2	HeLa-S3	Epithelium	Cervix	39	0.8018	0.994	4791	0.077929	0.9794
62869	Homo sapiens	ENCSR155KHM_2	ARNT	K562	Erythroblast	Bone Marrow	38	0.9407	0.886	177	0.0399975	0.9202
47603	Homo sapiens	GSM1250901	GATA6	KATO III		Stomach	26	0.5082	0.993	1056	0.0202155	0.7422
46234	Homo sapiens	GSM803507	SP1	HepG2	Epithelium	Liver	32	0.6656	0.992	14146	0.13199	0.97
46298	Homo sapiens	GSM803414	EGR1	K562	Erythroblast	Bone Marrow	38	0.752	0.975	19210	0.203025	0.9642
67317	Homo sapiens	GSM1701828	SOX2		Neuronal Progenitor cell		39	0.7985	0.991	24820	0.218303	0.8688
36802	Homo sapiens	GSM1019126	GREB1	MCF-7	Epithelium	Breast	38	0.8091	0.982	2721	0.0325845	0.979
4982	Homo sapiens	GSM486457	POLR2A	GM18505	Lymphoblastoid	Blood	26	0.7776	0.976	6213	0.169996	0.9726
45572	Homo sapiens	GSM749666	CTCF		Fibroblast	Umbilical Vein	39	0.8215	0.959	30179	0.306126	0.9744
33125	Homo sapiens	GSM1085735	CDK9	MM1.S	B Lymphocyte	Blood	38	0.6922	0.948	7511	0.197407	0.9696
41301	Homo sapiens	GSM1057025	IRF1		Monocyte	Blood	38	0.8155	0.932	11224	0.0784663	0.9264
38820	Homo sapiens	GSM1208593	BARX2	LoVo		Colon	39	0.8111	0.891	619	0.017534	0.944539
88503	Homo sapiens	GSM2871153	SKI	HL-60	Acute myeloid leukemia		39	0.8079	0.974	1180	0.0915474	0.971
69814	Homo sapiens	GSM2151646	NELFE	MCF-7	Human Breast Cancer Cell	Breast	34	0.8575	0.985	2420	0.0228273	0.792762
63772	Homo sapiens	ENCSR518WPL_2	NR2F6	HepG2	Epithelium	Liver	36	0.8275	0.984	7674	0.091074	0.9516
43109	Homo sapiens	GSM1252941	BRD4	CUTLL1	T Lymphocyte	Blood	37	0.6257	0.955	4293	0.153666	0.9574
45759	Homo sapiens	GSM935384	SMC3	HeLa-S3	Epithelium	Cervix	38	0.8031	0.993	26113	0.183734	0.977
45895	Homo sapiens	GSM935547	CCNT2	K562	Erythroblast	Bone Marrow	30	0.6257	0.965	8172	0.0962045	0.975
45672	Homo sapiens	GSM935281	RELA	GM18526	Lymphoblastoid	Blood	26	0.7562	0.995	1087	0.0230895	0.9662
42521	Homo sapiens	GSM1234163	CTCF	GM2588	Lymphoblastoid	Blood	37	0.957	0.861	43788	0.574595	0.9738
55667	Homo sapiens	GSM1727097	PAF1	HCT-116		Colon	36	0.8616	0.987	5417	0.189072	0.9746
39350	Homo sapiens	GSM1067275	KLF1		Erythroid Cell		37	0.8119	0.954	36235	0.400046	0.974
64798	Homo sapiens	ENCSR903ELW_2	CREM	HepG2	Epithelium	Liver	36	0.8374	0.991	6377	0.0991558	0.9704
56234	Homo sapiens	GSM1517096	EP300	HeLa	Epithelium	Cervix	37	0.838	0.96	9925	0.132937	0.9838
56663	Homo sapiens	GSM1716763	HOXB13			Prostate	35	0.6952	0.971	3379	0.0911988	0.95
34326	Homo sapiens	GSM969562	EZH2	LNCaP-abl	Epithelium	Prostate	38	0.9866	0.952	265	0.0205427	0.8888
5389	Homo sapiens	GSM847877	RELA	A549	Epithelium	Lung	37	0.8281	0.922	16600	0.185614	0.9604
67796	Homo sapiens	GSM1842716	BRD4	SUM185PE			35	0.8713	0.942	181	0.0187935	0.9236
68842	Homo sapiens	GSM1858655	FOXA1	T47D	Embryonic Stem Cell	Breast	35	0.8571	0.981	17657	0.190266	0.9766
87393	Homo sapiens	GSM2430678	FOXA2	M.M.	Fibroblast		36	0.7827	0.98	1003	0.0455327	0.8178
46360	Homo sapiens	GSM1010816	SIN3A	SK-N-SH	Neuroblastoma cell	Brain	39	0.6823	0.966	2376	0.0725598	0.974
53598	Homo sapiens	GSM1566734	RELA		Adipocyte		35	0.7429	0.894	35820	0.317408	0.8522
44759	Homo sapiens	GSM1366686	TP63		Keratinocyte	Foreskin	39	0.6032	0.957	19924	0.148203	0.983
55324	Homo sapiens	GSM1619041	KDM1A	NCI-H526	Epithelium	Lung	39	0.8343	0.978	1457	0.062085	0.7504
42149	Homo sapiens	GSM1224650	CTCF	HCT-116		Colon	38	0.8028	0.986	35861	0.229648	0.9706
46230	Homo sapiens	GSM1010777	CEBPD	HepG2	Epithelium	Liver	39	0.7181	0.943	3579	0.0582165	0.9646
56543	Homo sapiens	GSM1667162	TEAD4	HuCCT1			38	0.7127	0.973	2764	0.029143	0.961
45680	Homo sapiens	GSM1006873	CTCF	GM20000	Lymphoblastoid	Blood	38	0.6903	0.974	20560	0.094981	0.9654
68857	Homo sapiens	GSM1858639	FOXA1	ZR-75-1	Embryonic Stem Cell	Breast	39	0.9069	0.978	31924	0.308483	0.9492
56558	Homo sapiens	GSM1670709	SMC1A	HuCCT1			38	0.8647	0.976	39569	0.367969	0.9716
71029	Homo sapiens	GSM1489260	TP63	HaCaT	Keratinocyte		39	0.7097	0.996	3643	0.030674	0.964
46004	Homo sapiens	GSM935396	FOS	MCF-10A	Epithelium	Breast	39	0.8208	0.978	48966	0.233954	0.9848
33150	Homo sapiens	GSM986067	GATA3	MCF-7	Epithelium	Breast	37	0.7426	0.979	33510	0.256611	0.9778
38192	Homo sapiens	GSM808771	CTCF	H54	Glial Cell	Brain	33	0.7995	0.908	40779	0.383008	0.9738
49697	Homo sapiens	GSM1485998	DEK	U937		Pleura	36	0.8945	0.962	206	0.0325828	0.8544
45781	Homo sapiens	GSM935606	TBP	HeLa-S3	Epithelium	Cervix	26	0.5662	0.982	7825	0.136958	0.9712
33859	Homo sapiens	GSM325933	POLR2A	K562	Erythroblast	Bone Marrow	57	0.6854	0.968	12725	0.299855	0.9734
68823	Homo sapiens	GSM1940201	SPI1	K562	Leukemia Cell		35	0.8175	0.993	13534	0.105122	0.9174
55293	Homo sapiens	GSM1614030	WWTR1	MDA-MB-231	Epithelium	Breast	39	0.7578	0.982	1230	0.024197	0.9632
58506	Homo sapiens	GSM1717083	WDR5	BE2-C	Neuroblast	Brain	39	0.6892	0.937	10167	0.183387	0.974
36028	Homo sapiens	GSM1095936	RB1		Epithelium	Cervix	38	0.9031	0.969	261	0.027673	0.958
46329	Homo sapiens	GSM1010785	SIN3A	PANC-1		Pancreas	37	0.7127	0.957	1175	0.047895	0.9702
47730	Homo sapiens	GSM1265864	POLR2A	TIVE-LTC	T Lymphocyte	Blood	37	0.8222	0.977	11388	0.197282	0.9784
45607	Homo sapiens	GSM1003603	SREBF2	GM12878	B Lymphocyte	Blood	39	0.8239	0.987	504	0.0116835	0.938549
51476	Homo sapiens	GSM1505658	GATA6	HUES64	Embryonic Stem Cell	Embryo	38	0.6998	0.944	4101	0.0270218	0.8864
62995	Homo sapiens	ENCSR213VUI_2	TRIM25	K562	Erythroblast	Bone Marrow	37	0.8749	0.961	133	0.0162083	0.7952
84622	Homo sapiens	GSM2278006	STAT3		Tumor cells		37	0.8438	0.993	972	0.0342995	0.949
46359	Homo sapiens	GSM1010735	REST	SK-N-SH	Neuroblastoma cell	Brain	39	0.6751	0.969	5806	0.125424	0.9058
46366	Homo sapiens	GSM803497	RAD21	SK-N-SH_RA	Neuron	Brain	39	0.8093	0.945	43498	0.440325	0.982
82702	Homo sapiens	GSM2661799	GRIP1	THP-1	Monocyte	Blood	37	0.8152	0.991	506	0.0128185	0.897
52549	Homo sapiens	GSM1517752	SOX10	501-Mel	Melanoma Cell		39	0.8201	0.942	692	0.0106663	0.8054
45737	Homo sapiens	GSM935554	GTF2F1	HeLa-S3	Epithelium	Cervix	35	0.5666	0.995	1680	0.0647315	0.9772
65171	Homo sapiens	GSM2026764	ZNF18	HEK293	Epithelium	Embryonic Kidney	37	0.8655	0.989	1705	0.0141025	0.7944
85977	Homo sapiens	GSM2817660	GATA3		Embryonic Stem Cell		35	0.8917	0.985	524	0.0236693	0.875542
76964	Homo sapiens	GSM1617391	CNOT3	HCT-116	Colorectal cancer cell line		37	0.6506	0.966	13274	0.209287	0.932
63756	Homo sapiens	ENCSR516HUP_1	ZBTB33			Liver	36	0.8265	0.982	2619	0.0548437	0.9294
65162	Homo sapiens	GSM2026817	ZNF549	HEK293	Epithelium	Embryonic Kidney	37	0.8683	0.98	1492	0.01156	0.7414
36356	Homo sapiens	GSM938409	POLR2B	IMR90	Fibroblast	Lung	36	0.8938	0.963	6813	0.124219	0.9718
53297	Homo sapiens	GSM1480736	ERG	TSU-1621-MT			38	0.88	0.851	32242	0.281043	0.9582
62931	Homo sapiens	ENCSR185FOY_2	ZNF341	HEK293	Epithelium	Embryonic Kidney	37	0.9172	0.975	5809	0.118672	0.9494
62690	Homo sapiens	ENCSR094ZCF_1	CEBPG	MCF-7	Epithelium	Breast	38	0.8266	0.996	1032	0.0141782	0.817
46282	Homo sapiens	GSM803431	TAF1	K562	Erythroblast	Bone Marrow	39	0.706	0.873	8726	0.204101	0.9754
45649	Homo sapiens	GSM935556	RFX5	GM12878	B Lymphocyte	Blood	37	0.7581	0.995	1716	0.0283597	0.938
47435	Homo sapiens	GSM1201946	REST		T Lymphocyte	Blood	37	0.6073	0.886	1840	0.0628475	0.916
49037	Homo sapiens	GSM1405141	POLR2A		Fibroblast	Skin	36	0.6839	0.983	9013	0.175336	0.9738
63902	Homo sapiens	ENCSR559IOZ_1	ZXDB	HEK293	Epithelium	Embryonic Kidney	37	0.9067	0.979	1114	0.0780248	0.9534
46088	Homo sapiens	GSM1010801	RAD21	ECC-1	Epithelium	Endometrium	39	0.8147	0.987	30916	0.202849	0.9768
69870	Homo sapiens	GSM1961566	BRD4		Th1		38	0.6934	0.969	3399	0.0778303	0.9602
68309	Homo sapiens	GSM2095924	NR4A1	Kasumi-1	Acute myeloid leukemia		39	0.8232	0.98	9633	0.0792743	0.9
88664	Homo sapiens	GSM2394400	ERG	JHU-06	Endothelial Cell		38	0.8683	0.967	3756	0.0439742	0.9732
58939	Homo sapiens	GSM1891658	NRF1	HCC1954	Epithelium	Mammary Gland	37	0.7323	0.912	10997	0.247018	0.9676
84102	Homo sapiens	GSM1981414	H2AZ	PrEC	Epithelium	Prostate	37	0.8744	0.992	487	0.14036	0.9366
64045	Homo sapiens	ENCSR619GFP_1	HINFP	K562	Erythroblast	Bone Marrow	38	0.9262	0.957	977	0.0189388	0.8218
56667	Homo sapiens	GSM1716767	HOXB13	LHSAR	Epithelium	Prostate	34	0.8671	0.974	55836	0.457802	0.8662
45967	Homo sapiens	GSM935470	STAT2	K562	Erythroblast	Bone Marrow	29	0.6143	0.993	1608	0.0305645	0.9686
45748	Homo sapiens	GSM935570	IRF3	HeLa-S3	Epithelium	Cervix	35	0.6517	0.991	1078	0.0108072	0.9578
44224	Homo sapiens	GSM1139032	SOX2	KYSE-70	Epithelium		39	0.8611	0.994	528	0.0106403	0.9206
46226	Homo sapiens	GSM803381	YY1	HepG2	Epithelium	Liver	37	0.592	0.947	8696	0.182916	0.9726
45729	Homo sapiens	GSM935326	ELK1	HeLa-S3	Epithelium	Cervix	39	0.7892	0.996	1462	0.023211	0.967
45736	Homo sapiens	GSM935552	BRCA1	HeLa-S3	Epithelium	Cervix	37	0.7144	0.983	2862	0.0591933	0.9734
72394	Homo sapiens	GSM2066439	POLR2A	HCC1954		Breast	37	0.8973	0.986	8585	0.261999	0.9748
58937	Homo sapiens	GSM1891656	NRF1		Epithelium		37	0.694	0.887	11256	0.258341	0.9696
85732	Homo sapiens	GSM2409689	SMARCC1	HS-ES-2M	Embryonic Stem Cell	epithelioid sarcoma	34	0.8679	0.953	5917	0.133245	0.9776
62579	Homo sapiens	ENCSR033VAZ_1	TARDBP	K562	Erythroblast	Bone Marrow	38	0.9324	0.955	324	0.0365515	0.9168
39938	Homo sapiens	GSM1052710	EP300		Cortex		38	0.6623	0.996	356	0.0585425	0.9256
42428	Homo sapiens	GSM1234060	STAG1	GM19099	Lymphoblastoid	Blood	37	0.9405	0.818	25101	0.284022	0.9714
88645	Homo sapiens	GSM2409700	SMARCB1		Embryonic Stem Cell	epithelioid sarcoma	34	0.8909	0.967	300	0.170182	0.963
46208	Homo sapiens	GSM1010905	SIN3A	HCT-116		Colon	39	0.8047	0.99	4327	0.102008	0.9754
45871	Homo sapiens	GSM935340	ATF1	K562	Erythroblast	Bone Marrow	38	0.7752	0.985	5643	0.0670353	0.971
73848	Homo sapiens	GSM2264619	MEN1	MCF-7		Breast	30	0.6552	0.988	585	0.0304137	0.952
87612	Homo sapiens	GSM2664371	HAND2	CLB-Ga	Neuroblastoma cell		39	0.9846	0.822	685	0.152381	0.903128
63555	Homo sapiens	ENCSR426MDV_2	MIER1	K562	Erythroblast	Bone Marrow	38	0.9337	0.927	962	0.041806	0.911
46297	Homo sapiens	GSM803469	E2F6	K562	Erythroblast	Bone Marrow	29	0.516	0.935	16101	0.229616	0.9712
8485	Homo sapiens	GSM722710	POLR2A	Kasumi-1	Myeloblast	Blood	31	0.8179	0.994	6040	0.0891283	0.9752
45757	Homo sapiens	GSM935571	RAD21	HeLa-S3	Epithelium	Cervix	30	0.6472	0.977	40329	0.343692	0.9804
8087	Homo sapiens	GSM624078	CTCF	HeLa	Epithelium	Cervix	32	0.8295	0.939	55036	0.445075	0.977
42382	Homo sapiens	GSM1234008	STAG1	GM18505	Lymphoblastoid	Blood	37	0.9294	0.978	5436	0.101337	0.9712
46079	Homo sapiens	GSM803358	NR3C1	A549	Epithelium	Lung	30	0.6973	0.991	12753	0.13995	0.9532
82472	Homo sapiens	GSM2644590	PR	T47D	Epithelium	Mammary Gland	35	0.8916	0.904	28365	0.28587	0.939
63956	Homo sapiens	ENCSR580IAO_1	ZNF197	K562	Erythroblast	Bone Marrow	38	0.8534	0.988	883	0.039087	0.9504
67794	Homo sapiens	GSM1842719	BRD4	T47D			35	0.8801	0.943	385	0.057091	0.9626
83748	Homo sapiens	GSM2789808	FAM208A	K562	Leukemia		35	0.9236	0.938	4672	0.230586	0.9638
52170	Homo sapiens	GSM1354547	PRDM11	U-2932	B Lymphocyte		38	0.7519	0.97	1889	0.023315	0.9476
39911	Homo sapiens	GSM1037510	OGT	HEK293T	Epithelium	Embryonic Kidney	39	0.8092	0.977	1667	0.011417	0.885318
76568	Homo sapiens	GSM2111483	UHRF2	293T			37	0.7687	0.993	310	0.0292792	0.9312
45920	Homo sapiens	GSM935544	HMGN3	K562	Erythroblast	Bone Marrow	29	0.6395	0.983	3737	0.0760637	0.971
57091	Homo sapiens	GSM1866696	LARP7	HCT-116		Colon	34	0.7488	0.954	569	0.0627385	0.7284
45869	Homo sapiens	GSM1003612	RCOR1	IMR90	Fibroblast	Lung	39	0.7871	0.986	955	0.0477093	0.9674
47582	Homo sapiens	GSM1246719	SMAD4	NCI-H441	Epithelium	Lung	39	0.8371	0.853	820	0.0236053	0.9668
1080	Homo sapiens	GSM727584	SMAD2/3	H9	Embryonic Stem Cell	Embryo	30	0.7533	0.993	4377	0.054228	0.935
42553	Homo sapiens	GSM1234199	CTCF	GM2630	Lymphoblastoid	Blood	37	0.9573	0.831	45076	0.552795	0.973
63970	Homo sapiens	ENCSR587OQL_1	SMARCA4	K562	Erythroblast	Bone Marrow	37	0.9366	0.927	5550	0.174991	0.9732
46150	Homo sapiens	GSM803416	RAD21	GM12878	B Lymphocyte	Blood	39	0.7587	0.937	34658	0.28477	0.9786
84926	Homo sapiens	GSM2857242	ZEB1	H1975		Lung	34	0.7421	0.942	917	0.0181605	0.9276
70122	Homo sapiens	GSM1700637	ASCL1	H128	Epithelium	Lung	38	0.7412	0.901	2755	0.0222733	0.779
57090	Homo sapiens	GSM1866695	TRIM28	HCT-116		Colon	34	0.7628	0.911	464	0.0438085	0.852
64649	Homo sapiens	ENCSR845BCL_2	ZNF639	K562	Erythroblast	Bone Marrow	38	0.7406	0.986	2024	0.087888	0.9576
55337	Homo sapiens	GSM1622607	SUMO2	K562	Erythroblast	Bone Marrow	39	0.8259	0.984	11159	0.15139	0.7858
70175	Homo sapiens	GSM1607392	DNMT3A		Keratinocyte	Foreskin	39	0.8311	0.972	237	0.0105695	0.9424
36077	Homo sapiens	GSM1218851	MYOD1			Muscle	30	0.8037	0.982	22493	0.238609	0.9426
38719	Homo sapiens	GSM1208723	DLX1	LoVo		Colon	38	0.8235	0.91	567	0.0356015	0.9644
58319	Homo sapiens	GSM1679096	MED1	LNCaP-abl	Epithelium	Prostate	39	0.8641	0.978	1900	0.0202813	0.937
48089	Homo sapiens	GSM1308233	AR	HEK293	Epithelium	Embryonic Kidney	39	0.8974	0.979	43307	0.347427	0.8478
46107	Homo sapiens	GSM1010885	TEAD4	ECC-1	Epithelium	Endometrium	39	0.8325	0.995	10844	0.122933	0.9696
46355	Homo sapiens	GSM1010751	ELF1	SK-N-SH	Neuroblastoma cell	Brain	38	0.8168	0.996	4496	0.0535482	0.9666
63552	Homo sapiens	ENCSR425MXK_2	HES2	A549	Epithelium	Lung	36	0.8556	0.993	4036	0.0395285	0.9756
33075	Homo sapiens	GSM1133486	TP53	U2OS		Bone	39	0.788	0.812	4483	0.0757195	0.8904
74307	Homo sapiens	GSM2405925	POLR2A	MV4;11	Acute myeloid leukemia		33	0.5391	0.962	10866	0.440509	0.973
45787	Homo sapiens	GSM935638	SMARCC2	HeLa-S3	Epithelium	Cervix	28	0.554	0.993	158	0.0115967	0.9606
46139	Homo sapiens	GSM803411	ZEB1	GM12878	B Lymphocyte	Blood	38	0.5839	0.895	2553	0.0605415	0.941
45903	Homo sapiens	GSM935439	RCOR1	K562	Erythroblast	Bone Marrow	39	0.7966	0.994	15015	0.1893	0.973
42502	Homo sapiens	GSM1234142	STAG1	GM19240	Lymphoblastoid	Blood	37	0.9513	0.816	28327	0.3672	0.973
72442	Homo sapiens	GSM2041448	POLR2A	K562		Haematopoietic and lymphoid	33	0.5753	0.891	4760	0.0393465	0.9554
42715	Homo sapiens	GSM1239455	GLI2	LoVo		Colon	39	0.7446	0.95	461	0.064056	0.9702
38193	Homo sapiens	GSM808754	MYC	MCF-7	Epithelium	Breast	33	0.5271	0.935	12271	0.205879	0.9732
64781	Homo sapiens	ENCSR897MMC_2	JUNB	GM12878	B Lymphocyte	Blood	36	0.8155	0.98	10678	0.106464	0.971
65180	Homo sapiens	GSM2026761	ZNF35	HEK293	Epithelium	Embryonic Kidney	37	0.8903	0.979	4003	0.0624603	0.7716
48825	Homo sapiens	GSM1388125	MBD2	MCF-7	Epithelium	Breast	38	0.7061	0.998	10100	0.194998	0.9732
46339	Homo sapiens	GSM1010793	POLR2A	SK-N-MC		Brain	39	0.7773	0.988	10856	0.158187	0.975
33992	Homo sapiens	GSM897576	TET2	HEK293T	Epithelium	Embryonic Kidney	38	0.8242	0.843	331	0.0293102	0.9278
46335	Homo sapiens	GSM1010781	SIN3A	PFSK-1	Neuron	Brain	37	0.7285	0.975	1896	0.0619487	0.9722
45979	Homo sapiens	GSM816438	TCF7L2	MCF-7	Epithelium	Breast	39	0.7937	0.992	3378	0.0340543	0.9716
74048	Homo sapiens	GSM2311000	SPDEF	A549	Epithelium	Lung	40	0.9046	0.968	144	0.0161695	0.937033
81160	Homo sapiens	GSM2741772	ZFX	HCT-116		Colon	35	0.9426	0.95	2426	0.181994	0.963
76851	Homo sapiens	GSM2322594	ZMYND8	HEK293	Epithelium	Embryonic Kidney	40	0.8981	0.926	155	0.0387625	0.9212
71922	Homo sapiens	GSM2041449	GTF2B	K562		Haematopoietic and lymphoid	34	0.5585	0.982	1000	0.010834	0.862508
68002	Homo sapiens	GSM1825677	GRHL2	OVCA429			39	0.7279	0.983	12721	0.110237	0.9754
53325	Homo sapiens	GSM1482882	SUPT5H	HeLa	Epithelium	Cervix	37	0.8056	0.961	7492	0.163133	0.977
74571	Homo sapiens	GSM1499533	MAZ	T778			38	0.8375	0.958	2655	0.167525	0.933
35607	Homo sapiens	GSM1192174	REST	H295R	Epithelium	Adrenal Gland	38	0.8297	0.993	2293	0.0315682	0.84499
81587	Homo sapiens	GSM2486816	RAD21		Endothelial Cell	Umbilical Vein	38	0.8601	0.912	14089	0.110629	0.9748
43572	Homo sapiens	GSM1295092	RNF2		Fibroblast	Foreskin	39	0.7752	0.994	305	0.0364225	0.9622
8444	Homo sapiens	GSM722423	CEBPA	U937		Pleura	36	0.6928	0.932	40863	0.437338	0.9794
5968	Homo sapiens	GSM762710	MYC	BL-41	B Lymphocyte	Blood	29	0.6425	0.869	5577	0.232002	0.9654
50152	Homo sapiens	GSM1340254	ARRB1	C4-2	Epithelium		38	0.6608	0.996	6462	0.0769038	0.9762
45951	Homo sapiens	GSM935600	E2F4	K562	Erythroblast	Bone Marrow	26	0.5489	0.97	4501	0.0790783	0.9646
83736	Homo sapiens	GSM2747720	CTCF	MCF-7	Epithelium	Breast	40	0.8149	0.917	66904	0.537919	0.9756
77267	Homo sapiens	GSM2574779	NFIA	HepG2	Epithelium	Liver	36	0.9939	0.979	645	0.0264135	0.967379
62777	Homo sapiens	ENCSR122EYE_1	POLR2A			Stomach	37	0.9044	0.95	690	0.0226748	0.9166
87159	Homo sapiens	GSM2409664	SMARCB1	G-401		Malignant rhabdoid tumor	34	0.8843	0.965	271	0.0921793	0.9628
55517	Homo sapiens	GSM1697347	ATF4	HAP-1			34	0.8427	0.99	14533	0.107841	0.7998
46213	Homo sapiens	GSM1010847	JUND	HCT-116		Colon	38	0.8012	0.991	12616	0.162272	0.9812
88622	Homo sapiens	GSM2550258	EP300		Fibroblast		38	0.7692	0.872	18954	0.260628	0.9828
76496	Homo sapiens	GSM1556187	BRPF3	RKO	Epithelium	Colon	37	0.8572	0.992	145	0.129192	0.9688
74843	Homo sapiens	GSM1922079	JMJD6		IN528		35	0.8269	0.995	1439	0.0380562	0.9522
46291	Homo sapiens	GSM1010732	CBX3	K562	Erythroblast	Bone Marrow	37	0.7044	0.997	3260	0.121807	0.868
45704	Homo sapiens	GSM749696	CTCF	HA-sp	Astrocyte	Spinal Cord	39	0.8088	0.964	34063	0.272689	0.9728
48354	Homo sapiens	GSM1340090	PRKDC		Fibroblast		38	0.8504	0.978	764	0.021783	0.949
48626	Homo sapiens	GSM1370277	BATF	OCI-Ly10	B Lymphocyte	Bone Marrow	39	0.8406	0.959	3372	0.0241915	0.9188
87229	Homo sapiens	GSM2247255	SMC1A	JHU-06	Keratinocyte		34	0.6753	0.996	2433	0.0764828	0.9696
37638	Homo sapiens	GSM726978	RUNX1	SKNO-1	Myeloblast	Bone Marrow	37	0.7054	0.837	19792	0.29938	0.9776
45881	Homo sapiens	GSM935495	TBP	K562	Erythroblast	Bone Marrow	37	0.7063	0.975	7872	0.177984	0.9588
46125	Homo sapiens	GSM803341	RXRA	GM12878	B Lymphocyte	Blood	37	0.5728	0.901	413	0.0161705	0.9624
46072	Homo sapiens	GSM1010748	FOSL2	A549	Epithelium	Lung	38	0.7112	0.99	11336	0.124054	0.9826
36085	Homo sapiens	GSM896741	CTBP1	MCF-7	Epithelium	Breast	37	0.78	0.948	2815	0.0427367	0.9774
63814	Homo sapiens	ENCSR530XQI_2	L3MBTL2	K562	Erythroblast	Bone Marrow	37	0.9356	0.873	7394	0.206862	0.9572
50896	Homo sapiens	GSM1567046	OTX2	6540 cells	Epithelium		39	0.8273	0.944	1489	0.0169187	0.9746
72428	Homo sapiens	GSM1869144	POLR2A	BJEL	Fibroblast	Foreskin	39	0.8435	0.957	1458	0.0269502	0.965
71807	Homo sapiens	GSM1945031	FOXA1			Breast	34	0.7901	0.968	28597	0.192752	0.9546
67457	Homo sapiens	GSM2046833	E2F1		Mesenchymal Stem Cell	Umbilical Cord	38	0.7886	0.832	1078	0.0103512	0.922307
62792	Homo sapiens	ENCSR125DNC_1	ZNF394	HEK293	Epithelium	Embryonic Kidney	40	0.9195	0.947	1223	0.089834	0.8794
63519	Homo sapiens	ENCSR412CTM_1	SUZ12	K562	Erythroblast	Bone Marrow	39	0.831	0.995	1262	0.0106823	0.940322
46313	Homo sapiens	GSM1010891	REST	MCF-7	Epithelium	Breast	39	0.8342	0.979	5331	0.128855	0.8628
67806	Homo sapiens	GSM1842697	BRD4	HCC1395			35	0.8953	0.96	3440	0.199896	0.9798
46252	Homo sapiens	GSM803517	RAD21	HepG2	Epithelium	Liver	39	0.7778	0.966	43321	0.320727	0.971
56379	Homo sapiens	GSM1587927	CDK8	K562	Erythroblast	Bone Marrow	39	0.879	0.998	662	0.0226912	0.948
82982	Homo sapiens	GSM2247247	CTCF		Keratinocyte		38	0.761	0.931	40597	0.349746	0.975
87100	Homo sapiens	GSM2870996	CTCF	SH-SY5Y		Bone Marrow	33	0.8228	0.926	27493	0.415481	0.9694
45932	Homo sapiens	GSM935394	GTF2B	K562	Erythroblast	Bone Marrow	29	0.5808	0.983	1326	0.0212502	0.9468
55543	Homo sapiens	GSM1701807	RAG2		Thymocyte		37	0.8175	0.924	11925	0.543227	0.98
83225	Homo sapiens	GSM2409670	SMARCA4	TTC1240		Malignant rhabdoid tumor	34	0.8347	0.941	342	0.0436788	0.9482
51803	Homo sapiens	GSM1537295	POLR2A	SKBR-3		Mammary Gland	38	0.9054	0.96	4842	0.0879415	0.966
46320	Homo sapiens	GSM1010811	TAF1	MCF-7	Epithelium	Breast	39	0.7858	0.994	993	0.0314925	0.9668
45779	Homo sapiens	GSM935635	SMARCB1	HeLa-S3	Epithelium	Cervix	55	0.6427	0.989	393	0.065351	0.9694
47598	Homo sapiens	GSM1250896	GATA4	AGS	Epithelium	Stomach	39	0.7703	0.986	28369	0.261294	0.9642
45825	Homo sapiens	GSM782122	TCF7L2	HepG2	Epithelium	Liver	38	0.8296	0.97	878	0.0118095	0.916088
51801	Homo sapiens	GSM1537293	POLR2A		Epithelium		37	0.8716	0.866	3958	0.162008	0.969
1219	Homo sapiens	GSM566155	GATAD1	HeLa	Epithelium	Cervix	31	0.787	0.932	1363	0.106333	0.9746
46111	Homo sapiens	GSM1010881	NFIC	GM12878	B Lymphocyte	Blood	38	0.7094	0.98	6446	0.148822	0.9796
46224	Homo sapiens	GSM1010831	ZBTB7A	HepG2	Epithelium	Liver	39	0.626	0.953	2145	0.049729	0.9574
65032	Homo sapiens	ENCSR984MDV_2	ZNF24	HEK293	Epithelium	Embryonic Kidney	37	0.9025	0.971	391	0.0474432	0.935
42906	Homo sapiens	GSM1240109	KMT2B	HCT-116		Colon	39	0.8333	0.963	3393	0.0430702	0.9674
70162	Homo sapiens	GSM2232927	TEAD4	BE2-C	Neuroblastoma cell	Bone Marrow	39	0.7627	0.968	13758	0.202425	0.9308
76995	Homo sapiens	GSM2212253	GLI2	THP-1			38	0.8858	0.9	591	0.032892	0.9246
58881	Homo sapiens	GSM1888556	RAD21	TF-1	Erythroblast	Bone Marrow	35	0.8957	0.994	2186	0.0389875	0.9656
52678	Homo sapiens	GSM1551465	FOXA1	CyT49	Embryonic Stem Cell	Embryo	38	0.7312	0.95	7027	0.0685962	0.899
65204	Homo sapiens	GSM2026776	YY1	HEK293	Epithelium	Embryonic Kidney	29	0.6501	0.987	12995	0.30395	0.9684
51554	Homo sapiens	GSM1505736	SMAD1	HUES64	Embryonic Stem Cell	Embryo	37	0.7125	0.976	280	0.0100228	0.9614
5570	Homo sapiens	GSM802745	POLR2M	HeLa	Epithelium	Cervix	30	0.5039	0.979	2470	0.0876115	0.9662
73696	Homo sapiens	GSM2212244	LEO1	SEM	B Lymphocyte		38	0.8743	0.986	2117	0.256283	0.8958
74842	Homo sapiens	GSM2122802	GRHL2	LNCaP	Epithelium	Prostate	33	0.7611	0.978	2490	0.0182835	0.9348
63460	Homo sapiens	ENCSR391KQC_2	MTA3	MCF-7	Epithelium	Breast	37	0.9082	0.973	252	0.013734	0.80835
45726	Homo sapiens	GSM935577	ZNF263	HEK293T	Epithelium	Embryonic Kidney	37	0.5705	0.997	6490	0.172923	0.9104
62956	Homo sapiens	ENCSR197DJH_1	SREBF1	MCF-7	Epithelium	Breast	38	0.9326	0.94	488	0.0142845	0.8716
45698	Homo sapiens	GSM935517	BRCA1	H1	Embryonic Stem Cell	Embryo	38	0.7996	0.995	872	0.0146075	0.9446
42920	Homo sapiens	GSM1240815	HNF4A	GP5d		Colon	39	0.7032	0.923	1181	0.033867	0.8938
42708	Homo sapiens	GSM1239448	ATF2	LoVo		Colon	39	0.7378	0.955	1125	0.0886388	0.9698
39973	Homo sapiens	GSM849302	CTCF	GM12870	B Lymphocyte	Blood	30	0.5845	0.984	28756	0.252763	0.967
63433	Homo sapiens	ENCSR382WLL_2	ELK1	MCF-7	Epithelium	Breast	38	0.9059	0.935	1298	0.029837	0.9362
58805	Homo sapiens	GSM1859069	MYB		Th1		38	0.7382	0.968	10080	0.114369	0.976
87884	Homo sapiens	GSM2711379	PHIP	HCT-116		HCT116	35	0.8629	0.986	210	0.0123523	0.9296
661	Homo sapiens	GSM754333	MAX	GM12878	B Lymphocyte	Blood	27	0.6559	0.996	3723	0.0492665	0.9676
63449	Homo sapiens	ENCSR387SYS_1	DEAF1	K562	Erythroblast	Bone Marrow	38	0.8378	0.988	1064	0.015899	0.935072
6456	Homo sapiens	GSM807391	H2AZ	H9	Embryonic Stem Cell	Embryo	33	0.5931	0.975	1499	0.0803955	0.9696
45756	Homo sapiens	GSM935342	GTF3C2	HeLa-S3	Epithelium	Cervix	29	0.6082	0.988	1145	0.0141393	0.841
45879	Homo sapiens	GSM935497	MXI1	K562	Erythroblast	Bone Marrow	37	0.7252	0.991	1621	0.0248165	0.9614
77259	Homo sapiens	GSM2574807	WDHD1	MCF-7			37	0.7986	0.996	620	0.0277233	0.9622
76927	Homo sapiens	GSM2356332	CD74		B Lymphocyte		37	0.7248	0.928	339	0.0105305	0.931679
76415	Homo sapiens	GSM1423007	PMEL		Melanocytic cell		37	0.828	0.99	2242	0.262201	0.9784
76529	Homo sapiens	GSM1705247	MBTD1	K562	Lymphoblast		37	0.8277	0.997	682	0.0518998	0.9572
74638	Homo sapiens	GSM2574812	NRF1	MCF-7			36	0.8446	0.941	6717	0.271537	0.964
63008	Homo sapiens	ENCSR217HTK_1	ATF2	HEK293	Epithelium	Embryonic Kidney	38	0.9345	0.989	3651	0.04329	0.828
64866	Homo sapiens	ENCSR920ASP_2	ZFX	K562	Erythroblast	Bone Marrow	38	0.8561	0.992	6042	0.121649	0.9716
64692	Homo sapiens	ENCSR860UHK_2	CBFB	GM12878	B Lymphocyte	Blood	36	0.7892	0.99	2600	0.0582597	0.968
63458	Homo sapiens	ENCSR391JII_2	RCOR1	MCF-7	Epithelium	Breast	38	0.9106	0.961	370	0.0215525	0.9084
74667	Homo sapiens	GSM2574768	MED1	K562	Erythroblast	Bone Marrow	36	0.7751	0.99	2196	0.01927	0.9404
34073	Homo sapiens	GSM937544	POLR2A	BG03	Embryonic Stem Cell	Embryo	36	0.6249	0.931	12401	0.474619	0.9768
46014	Homo sapiens	GSM1022675	CTCF	NHDF-neo	Fibroblast	Skin	38	0.6917	0.965	32820	0.274691	0.9784
63825	Homo sapiens	ENCSR535DIA_1	GLIS2	HEK293	Epithelium	Embryonic Kidney	37	0.9133	0.985	2720	0.0952767	0.9556
53470	Homo sapiens	GSM1542271	KDM1A	SH-SY5Y		Bone Marrow	38	0.8108	0.944	2338	0.0583137	0.9638
55468	Homo sapiens	GSM1670875	NELFA	HeLa	Epithelium	Cervix	38	0.8403	0.807	4331	0.0566858	0.968
82804	Homo sapiens	GSM2359447	BRD4	N87		Stomach	36	0.8421	0.976	524	0.139533	0.9742
71747	Homo sapiens	GSM1970164	SOX4		Fibroblast	Fetal Lung	38	0.7753	0.95	2077	0.157684	0.9574
87046	Homo sapiens	GSM2635692	SMAD2	H1	Embryonic Stem Cell	Embryo	34	0.8408	0.989	768	0.027032	0.907
53493	Homo sapiens	GSM1554224	SOX9	HT29	Epithelium	Colon	38	0.8655	0.872	4738	0.07462	0.9706
38761	Homo sapiens	GSM1208671	RFX2	LoVo		Colon	39	0.7997	0.915	1585	0.0425037	0.951287
42638	Homo sapiens	GSM1239074	CREBBP	HEK293	Epithelium	Embryonic Kidney	39	0.7261	0.971	1699	0.123199	0.9708
34466	Homo sapiens	GSM1086295	PAX5	Namalwa	B Lymphocyte		37	0.6848	0.942	1829	0.0432152	0.8982
44227	Homo sapiens	GSM1139035	SOX2	TT		Thyroid	39	0.8503	0.994	721	0.0143163	0.9468
67601	Homo sapiens	GSM1919982	KLF4	CFPAC-1	original PDAC cell line	Pancreatic ductal	38	0.8656	0.957	676	0.101686	0.975
46373	Homo sapiens	GSM803348	CTCF	T47D	Epithelium	Mammary Gland	37	0.6853	0.983	18764	0.079757	0.966
87938	Homo sapiens	GSM2738063	ZIC2		B cell lymphoma	Peritoneal Effusion	40	0.861	0.845	742	0.012057	0.945589
42353	Homo sapiens	GSM1233977	CTCF	GM18486	Lymphoblastoid	Blood	37	0.9649	0.861	42695	0.568274	0.9694
58806	Homo sapiens	GSM1859070	MYB		Th2		39	0.8606	0.94	1705	0.0192912	0.961
63450	Homo sapiens	ENCSR387UWP_1	HDAC1	K562	Erythroblast	Bone Marrow	37	0.914	0.878	5914	0.158724	0.9564
45910	Homo sapiens	GSM935488	STAT1	K562	Erythroblast	Bone Marrow	28	0.6339	0.995	1426	0.0354645	0.9566
37175	Homo sapiens	GSM894102	MYC	H2171	Epithelium	Lung	39	0.8442	0.974	20663	0.304385	0.9386
9509	Homo sapiens	GSM889427	TFAP2C	MDA-MB-453	Epithelium	Mammary Gland	33	0.7855	0.995	14290	0.153356	0.9684
49854	Homo sapiens	GSM1517544	FLI1	SK-N-MC		Brain	38	0.759	1	1940	0.01256	0.912901
37980	Homo sapiens	GSM749522	H2AZ	NB4	Promyelocytic cell	Blood	31	0.8324	0.984	5536	0.145249	0.9788
41689	Homo sapiens	GSM1164244	POLR2A	GM18507	Lymphoblastoid	Blood	38	0.7691	0.927	1837	0.0190452	0.963
72429	Homo sapiens	GSM1869138	POLR2A	BJ	Fibroblast	Foreskin	39	0.8479	0.969	4125	0.0750255	0.9722
71862	Homo sapiens	GSM2040045	NIPBL	MCF-7		Breast	38	0.8341	0.995	626	0.0243715	0.9732
44695	Homo sapiens	GSM1359492	LANA		Endothelial Cell		39	0.7406	0.922	990	0.0135303	0.910481
46259	Homo sapiens	GSM1010843	SPI1	HL-60	Promyeloblast	Blood	39	0.8289	0.984	40898	0.226807	0.9598
41788	Homo sapiens	GSM1180129	EZH2		iPSC		38	0.7926	0.984	1405	0.129493	0.9364
56369	Homo sapiens	GSM1587917	CDK8	SET2	Megakaryoblastic	Blood	39	0.8505	0.995	566	0.0290935	0.954
88633	Homo sapiens	GSM2947311	ZBTB16	KG1		Bone Marrow	35	0.893	0.943	627	0.0149897	0.9266
45441	Homo sapiens	GSM1003548	H2AZ		Monocyte	Blood	37	0.8274	0.898	1674	0.119323	0.975
82188	Homo sapiens	GSM2257571	POLR2A	HeLa	Epithelium	Cervix	35	0.9001	0.966	12335	0.379672	0.977
45708	Homo sapiens	GSM749743	CTCF		Endothelial Cell	Umbilical Vein	38	0.8316	0.939	45193	0.449314	0.9776
45624	Homo sapiens	GSM935309	NRF1	GM12878	B Lymphocyte	Blood	37	0.7175	0.975	1802	0.0294635	0.963818
58808	Homo sapiens	GSM1859072	MAF		Th1		38	0.7981	0.983	2603	0.0737335	0.9678
71242	Homo sapiens	GSM2188503	CEBPB		Osteoblast		39	0.8843	0.924	8182	0.103783	0.9828
51333	Homo sapiens	GSM1489927	ASH2L	VCaP	Epithelium	Prostate	37	0.6714	0.993	2809	0.0579822	0.9628
62840	Homo sapiens	ENCSR141PZA_1	SP3	HEK293	Epithelium	Embryonic Kidney	37	0.9042	0.975	3966	0.089788	0.964
46165	Homo sapiens	GSM803542	EP300	H1	Embryonic Stem Cell	Embryo	34	0.7309	0.989	4020	0.051942	0.9704
63738	Homo sapiens	ENCSR504VDV_2	ZNF654	HEK293	Epithelium	Embryonic Kidney	37	0.8629	0.932	15730	0.0922257	0.9642
45890	Homo sapiens	GSM1003625	HCFC1	K562	Erythroblast	Bone Marrow	39	0.8116	0.987	5661	0.112387	0.9674
62991	Homo sapiens	ENCSR211PZO_2	GLI4	HEK293	Epithelium	Embryonic Kidney	37	0.8932	0.991	160	0.015891	0.716
46261	Homo sapiens	GSM1010822	GABPA	HL-60	Promyeloblast	Blood	39	0.8088	0.989	4104	0.059635	0.9602
8418	Homo sapiens	GSM722402	TCF7L2		Haematopoietic Progenitor Cell	Blood	38	0.6471	0.948	3286	0.0372437	0.9626
46120	Homo sapiens	GSM803389	TCF12	GM12878	B Lymphocyte	Blood	30	0.6073	0.984	9433	0.124933	0.972
74653	Homo sapiens	GSM2574789	ZNF18	GM12878	B Lymphocyte	Blood	39	0.8293	0.987	269	0.0134842	0.948232
38704	Homo sapiens	GSM1208631	HINFP	LoVo		Colon	37	0.7355	0.949	527	0.0149742	0.939
52501	Homo sapiens	GSM1503220	JUND			Coronary artery smooth muscle	37	0.7885	0.949	48394	0.245823	0.9766
51546	Homo sapiens	GSM1505728	POU5F1	HUES64	Embryonic Stem Cell	Embryo	38	0.7117	0.982	4367	0.0323027	0.9362
45699	Homo sapiens	GSM935289	SIN3A	H1	Embryonic Stem Cell	Embryo	38	0.8138	0.996	4185	0.0969968	0.9702
63822	Homo sapiens	ENCSR532KTI_2	GTF2E2	K562	Erythroblast	Bone Marrow	37	0.8591	0.992	139	0.0231132	0.9452
71969	Homo sapiens	GSM641426	ESR1	U2OS		Bone	30	0.7186	0.962	27475	0.428902	0.773
36878	Homo sapiens	GSM929090	EP300	IMR90	Fibroblast	Lung	38	0.7624	0.878	17338	0.204457	0.9876
46336	Homo sapiens	GSM1010819	POLR2A	PFSK-1	Neuron	Brain	39	0.6652	0.974	7054	0.138864	0.9716
65120	Homo sapiens	GSM2026873	ZBTB26	HEK293	Epithelium	Embryonic Kidney	39	0.8644	0.892	4118	0.0367403	0.961
2809	Homo sapiens	GSM468210	PML	UPR9	Promyelocytic cell	Bone Marrow	28	0.751	0.974	3034	0.0442613	0.967
45880	Homo sapiens	GSM935569	JUND	K562	Erythroblast	Bone Marrow	39	0.8236	0.99	19856	0.190178	0.977
46299	Homo sapiens	GSM803520	SRF	K562	Erythroblast	Bone Marrow	39	0.7018	0.955	2343	0.0326393	0.9442
1628	Homo sapiens	GSM520384	PHF8	Hs68	Fibroblast	Foreskin	29	0.6852	0.966	982	0.021291	0.9624
82146	Homo sapiens	GSM2779056	GLI2	THP-1	Leukemia Cell		35	0.8032	0.987	2615	0.101718	0.9668
72779	Homo sapiens	GSM2439226	CTCF	HCT-116	Colon cancer cell	Colon	36	0.8265	0.996	8018	0.060092	0.9678
64294	Homo sapiens	ENCSR707BNG_1	MYNN	HEK293	Epithelium	Embryonic Kidney	38	0.9049	0.99	497	0.0204233	0.8586
84619	Homo sapiens	GSM2278003	STAT3	MDA-MB-231	mDA		36	0.873	0.995	2132	0.0494718	0.971
63687	Homo sapiens	ENCSR481YWD_1	SMC3	A549	Epithelium	Lung	39	0.8025	0.992	14023	0.055978	0.9746
84915	Homo sapiens	GSM2769055	PAF1	HCT-116		HCT116	35	0.8189	0.994	157	0.0727665	0.9314
67927	Homo sapiens	GSM1681425	SPI1		Macrophage	Blood	39	0.9168	0.961	63843	0.402167	0.9516
46130	Homo sapiens	GSM803342	BCL3	GM12878	B Lymphocyte	Blood	38	0.6556	0.94	7111	0.102118	0.838
85166	Homo sapiens	GSM1711857	EP400	MKL-1	Merkel cell carcinoma		38	0.7945	0.821	3309	0.0531252	0.9492
46102	Homo sapiens	GSM1010752	ZBTB7A	ECC-1	Epithelium	Endometrium	39	0.7688	0.995	1175	0.0696775	0.964
45946	Homo sapiens	GSM935568	ZNF143	K562	Erythroblast	Bone Marrow	37	0.8076	0.989	14809	0.115998	0.9602
74681	Homo sapiens	GSM2574752	SMAD4	HepG2	Epithelium	Liver	37	0.7188	0.975	4621	0.0938095	0.9592
64303	Homo sapiens	ENCSR709DRM_2	E2F5	K562	Erythroblast	Bone Marrow	38	0.8452	0.985	1848	0.0854412	0.9624
45827	Homo sapiens	GSM822291	MYC	HepG2	Epithelium	Liver	31	0.7412	0.989	2933	0.0628892	0.9652
48800	Homo sapiens	GSM1387028	KLF4		Keratinocyte	Foreskin	38	0.8027	0.964	5412	0.0557515	0.9636
48706	Homo sapiens	GSM1377535	SPI1		Epithelium	Liver	37	0.83	0.938	926	0.0140322	0.804766
62913	Homo sapiens	ENCSR171FUX_2	FOXK2	HepG2	Epithelium	Liver	37	0.8908	0.978	670	0.023315	0.8728
37597	Homo sapiens	GSM1122318	HDAC1	ME-1	Leukemia Cell		38	0.8574	0.895	3929	0.0965567	0.9674
56402	Homo sapiens	GSM1602667	GATA3	SH-SY5Y		Bone Marrow	37	0.8457	0.988	3546	0.0338207	0.961
46236	Homo sapiens	GSM803530	SIN3A	HepG2	Epithelium	Liver	28	0.5009	0.989	3494	0.10032	0.97
81577	Homo sapiens	GSM2550231	POLR2A		Stem cell		37	0.9969	0.983	5571	0.141964	0.9992
84782	Homo sapiens	GSM2550244	EP300		Endothelial Cell		36	0.8545	0.98	15783	0.14201	0.9872
64414	Homo sapiens	ENCSR757IIU_1	HMBOX1	K562	Erythroblast	Bone Marrow	39	0.838	0.988	6396	0.133345	0.962
63333	Homo sapiens	ENCSR343ELW_2	LEF1	K562	Erythroblast	Bone Marrow	37	0.9359	0.895	993	0.0674292	0.948
67573	Homo sapiens	GSM1848885	JUN	BT-549		Breast	39	0.8677	0.918	670	0.0149672	0.9578
86157	Homo sapiens	GSM2406727	AHR	MCF-7	Epithelium	Breast	39	0.8634	0.964	8142	0.0962863	0.9722
37349	Homo sapiens	GSM1010719	CREB1	A549	Epithelium	Lung	37	0.5855	0.932	10246	0.161262	0.9728
87160	Homo sapiens	GSM2409665	SMARCC1	G-401		Malignant rhabdoid tumor	34	0.8694	0.975	787	0.0753547	0.9552
46162	Homo sapiens	GSM803489	TAF1	GM12892	Lymphoblastoid	Blood	29	0.5277	0.992	3579	0.0436718	0.9714
35085	Homo sapiens	GSM898060	BCL6		B Lymphocyte		39	0.8391	0.99	1638	0.057815	0.9574
49620	Homo sapiens	GSM1469988	RARA	MCF-7	Epithelium	Breast	39	0.7754	0.996	1430	0.0224158	0.9544
45710	Homo sapiens	GSM1022657	CTCF		Myocyte	Heart	38	0.7876	0.954	27984	0.214068	0.975
2095	Homo sapiens	GSM648588	NFYB	K562	Erythroblast	Bone Marrow	33	0.8285	0.849	8002	0.263384	0.9526
42738	Homo sapiens	GSM1239478	NFYA	LoVo		Colon	38	0.6294	0.947	2680	0.12196	0.950992
49193	Homo sapiens	GSM1415123	CSNK2A1	LNCaP	Epithelium	Prostate	39	0.7842	0.98	184	0.028878	0.9108
50693	Homo sapiens	GSM1537680	MED1	hMADS-3	Adipocyte	Adipose	38	0.8239	0.915	7567	0.14394	0.841
86835	Homo sapiens	GSM2278009	STAT3	MDA-MB-468	mDA		36	0.7202	0.994	5426	0.115308	0.9792
38197	Homo sapiens	GSM808765	CTCF	FB0167P	Fibroblast		38	0.6034	0.945	29853	0.20143	0.9708
85611	Homo sapiens	GSM2394399	CEBPD	JHU-06	Endothelial Cell		40	0.8625	0.838	10355	0.0760143	0.9672
71035	Homo sapiens	GSM1849667	TP63	MCFDCIS		Breast	37	0.7143	0.968	12773	0.135304	0.9764
35724	Homo sapiens	GSM1035425	SUMO1	WI-38	Fibroblast	Lung	39	0.7339	0.974	2062	0.0396992	0.9624
42712	Homo sapiens	GSM1239452	E2F3	LoVo		Colon	39	0.8066	0.925	1282	0.100435	0.9728
74486	Homo sapiens	GSM1831050	EP300		Endothelial Cell	Umbilical Vein	37	0.8309	0.915	4816	0.0849007	0.984
71216	Homo sapiens	GSM2219863	FOXA1	LNCaP	Epithelium	Prostate	39	0.8538	0.969	69824	0.421789	0.9702
82732	Homo sapiens	GSM2459951	OGT		colorectal adenocarcinoma	Colon	38	0.8233	0.935	1061	0.030407	0.9666
74117	Homo sapiens	GSM2305318	RUNX2	MCF-7			35	0.8593	0.989	10086	0.110908	0.9646
76206	Homo sapiens	GSM2412292	AR		Fibroblast	Prostate	33	0.7815	0.969	148	0.0324225	0.9392
44312	Homo sapiens	GSM1207889	E2F1	LNCaP	Epithelium	Prostate	38	0.8261	0.959	12742	0.265562	0.9712
53324	Homo sapiens	GSM1482881	NELFE	HeLa	Epithelium	Cervix	37	0.7902	0.965	5852	0.0683895	0.974
36765	Homo sapiens	GSM959056	NOTCH1	HPB-ALL	T Lymphocyte	Blood	39	0.7654	0.984	11361	0.184057	0.9746
46217	Homo sapiens	GSM1010757	ATF3	HCT-116		Colon	38	0.8146	0.995	2941	0.0697548	0.972
46034	Homo sapiens	GSM1003630	NRF1	SK-N-SH	Neuroblastoma cell	Brain	39	0.7346	0.979	6320	0.0693845	0.966
45626	Homo sapiens	GSM935506	NFYA	GM12878	B Lymphocyte	Blood	38	0.798	0.983	1519	0.0116808	0.931151
76247	Homo sapiens	GSM2599089	CTCF	MCF10CA1a	Epithelium	Breast	36	0.9001	0.99	25986	0.142017	0.9726
84232	Homo sapiens	GSM2277157	HNF4G	LNCaP	Epithelium	Prostate	39	0.8449	0.998	1505	0.0113057	0.778
41167	Homo sapiens	GSM1020364	CEBPA	SGBS	Adipocyte	Adipose	39	0.7742	0.938	1429	0.0155935	0.914
84629	Homo sapiens	GSM2436676	FLI1	A673	Polygonal	Muscle	38	0.9969	0.986	26032	0.3439	0.9786
6471	Homo sapiens	GSM818008	H2AZ	IMR90	Fibroblast	Lung	38	0.7736	0.896	9931	0.245198	0.9762
83146	Homo sapiens	GSM2805878	RNF2		hESC		37	0.8559	0.987	131	0.109206	0.9626
4991	Homo sapiens	GSM486472	POLR2A	GM12892	Lymphoblastoid	Blood	26	0.568	0.941	11581	0.391675	0.9722
56401	Homo sapiens	GSM1602666	GATA3	KELLY			39	0.7862	0.973	6460	0.083728	0.958
39043	Homo sapiens	GSM1038277	POLR2A	MM1.S	B Lymphocyte	Blood	38	0.8428	0.867	9181	0.174104	0.9708
46260	Homo sapiens	GSM1010754	REST	HL-60	Promyeloblast	Blood	38	0.8005	0.983	4803	0.115215	0.8638
62762	Homo sapiens	ENCSR115SMW_2	PKNOX1	K562	Erythroblast	Bone Marrow	37	0.9407	0.893	13163	0.300685	0.9498
42928	Homo sapiens	GSM1240823	RAD21	GP5d		Colon	39	0.6471	0.945	16547	0.160757	0.9766
67686	Homo sapiens	GSM1939575	ZBTB7A		Erythroblast		38	0.7511	0.814	1854	0.0356607	0.9368
38858	Homo sapiens	GSM1208740	MECOM	LoVo		Colon	38	0.7773	0.898	125	0.0188208	0.948
70966	Homo sapiens	GSM1970177	MED12		Progenitor Cells		39	0.8134	0.942	2596	0.0449615	0.974
45705	Homo sapiens	GSM1022662	CTCF		Astrocyte	Cerebellum	38	0.7761	0.974	33346	0.248682	0.9752
84640	Homo sapiens	GSM2345027	CEBPB	MV4;11	Leukemia Cell	Blood	39	0.7622	0.97	22396	0.369024	0.9352
4515	Homo sapiens	GSM468204	RXRG		Promyelocytic cell	Bone Marrow	30	0.6385	0.878	412	0.0128267	0.7094
46315	Homo sapiens	GSM1010860	TEAD4	MCF-7	Epithelium	Breast	39	0.8059	0.995	1710	0.0367735	0.9682
77263	Homo sapiens	GSM2574788	NFIA	K562	Erythroblast	Bone Marrow	36	0.618	0.987	7794	0.0759868	0.9452
76108	Homo sapiens	GSM2467221	ESR1	MCF-7		Mammary Gland	38	0.8516	0.969	22607	0.214884	0.9442
33543	Homo sapiens	GSM970257	GATA1		Proerythroblast	Fetal Liver	39	0.8099	0.877	7657	0.0660122	0.9692
55785	Homo sapiens	GSM1817669	CTCFL	MCF-7	Epithelium	Breast	38	0.7614	0.997	6882	0.0442507	0.957
58832	Homo sapiens	GSM1872286	POLR2A	21NT	Epithelium	Breast	38	0.8672	0.945	5780	0.180116	0.9734
34936	Homo sapiens	GSM785499	H2AZ		Macrophage		38	0.8074	0.979	9550	0.277002	0.9768
38186	Homo sapiens	GSM808775	POLR2A	H54	Glial Cell	Brain	38	0.5543	0.972	6193	0.0711288	0.9738
69217	Homo sapiens	GSM2095825	BIRA	BJAB	GCB DLBCL cells		38	0.7781	0.987	988	0.016929	0.8076
55297	Homo sapiens	GSM1614034	TEAD4	MDA-MB-231	Epithelium	Breast	37	0.8484	0.99	2347	0.0261278	0.9678
2448	Homo sapiens	GSM468205	PML	MR4	Promyelocytic cell	Bone Marrow	29	0.6177	0.824	2643	0.0540435	0.9656
43999	Homo sapiens	GSM981236	TP53	H9	Embryonic Stem Cell	Embryo	31	0.7447	0.939	2019	0.0327635	0.8328
45690	Homo sapiens	GSM935580	BACH1	H1	Embryonic Stem Cell	Embryo	39	0.7855	0.993	3907	0.0388358	0.9376
83833	Homo sapiens	GSM2326839	RUNX1	SKH1	SKH-1 cells		35	0.8267	0.917	11244	0.129736	0.9708
666	Homo sapiens	GSM754334	MYC	GM12878	B Lymphocyte	Blood	28	0.5718	0.989	3176	0.070131	0.9712
38361	Homo sapiens	GSM1022946	POLR2A		T Lymphocyte	Blood	38	0.7341	0.964	6984	0.140027	0.975
46309	Homo sapiens	GSM1010837	NR2F2	MCF-7	Epithelium	Breast	39	0.7838	0.989	14746	0.157149	0.9794
51272	Homo sapiens	GSM1463464	FOXA1	VCaP	Epithelium	Prostate	39	0.9082	0.943	75341	0.534236	0.9002
45842	Homo sapiens	GSM749699	CTCF		Fibroblast	Lung	37	0.8242	0.981	33293	0.240214	0.9764
63653	Homo sapiens	ENCSR468IJT_1	SP7	HEK293	Epithelium	Embryonic Kidney	37	0.9228	0.983	2713	0.115105	0.9334
46337	Homo sapiens	GSM1010786	REST	PFSK-1	Neuron	Brain	39	0.7648	0.959	7525	0.186937	0.8872
2387	Homo sapiens	GSM614622	RAD21	MCF-7	Epithelium	Breast	33	0.8356	0.979	50178	0.350433	0.9786
74655	Homo sapiens	GSM2574784	USF2	HepG2	Epithelium	Liver	36	0.8584	0.977	10027	0.136944	0.9454
45601	Homo sapiens	GSM749741	CTCF	GM12874	B Lymphocyte	Blood	30	0.7463	0.979	31781	0.300811	0.9664
57641	Homo sapiens	GSM1080932	HDAC1	Nalm6	B cell precursor	Blood	38	0.7586	0.99	193	0.109046	0.7392
83150	Homo sapiens	GSM2805870	RYBP		hESC		37	0.8786	0.992	603	0.107333	0.9658
88801	Homo sapiens	GSM2523129	XCL1	C6661			40	0.6726	0.959	2655	0.103648	0.9762
7323	Homo sapiens	GSM803461	FOXA1	HepG2	Epithelium	Liver	34	0.7403	0.97	37839	0.304016	0.9652
64633	Homo sapiens	ENCSR839SFJ_1	SMARCA4		Neuron		36	0.8371	0.996	23438	0.221568	0.84
41693	Homo sapiens	GSM1164248	POLR2A	GM19141	Lymphoblastoid	Blood	38	0.7745	0.963	2649	0.043492	0.968
42925	Homo sapiens	GSM1240820	KLF5	GP5d		Colon	39	0.7336	0.832	316	0.0250075	0.9504
47413	Homo sapiens	GSM1193662	GABPA	Jurkat	T Lymphocyte	Blood	35	0.8267	0.962	14732	0.22263	0.9722
73970	Homo sapiens	GSM2466493	ZNF202	293T			37	0.8272	0.99	1400	0.0599335	0.9362
88511	Homo sapiens	GSM2769056	PAF1	DLD-1			34	0.8815	0.981	4262	0.22357	0.9732
40334	Homo sapiens	GSM1006707	MBD2	HeLa	Epithelium	Cervix	39	0.6056	0.942	945	0.0361765	0.773
62738	Homo sapiens	ENCSR107GRP_1	MLLT1	K562	Erythroblast	Bone Marrow	37	0.9244	0.96	1230	0.068461	0.8798
68849	Homo sapiens	GSM1858648	NR3C1	T47D	Embryonic Stem Cell	Breast	39	0.7534	0.987	288	0.0105097	0.946137
46346	Homo sapiens	GSM1010840	FOSL2	SK-N-SH	Neuroblastoma cell	Brain	38	0.7625	0.987	20410	0.135246	0.9824
2797	Homo sapiens	GSM700366	TRIM28	U2OS		Bone	33	0.6788	0.977	463	0.0416415	0.9228
56053	Homo sapiens	GSM1861935	ATF1	HepG2	Epithelium	Liver	37	0.8636	0.98	10440	0.169955	0.968
64291	Homo sapiens	ENCSR706BJO_2	ZBTB11	K562	Erythroblast	Bone Marrow	38	0.7999	0.946	3821	0.239455	0.9644
83224	Homo sapiens	GSM2409671	SMARCC1	TTC1240		Malignant rhabdoid tumor	34	0.8543	0.961	853	0.0641437	0.9262
73544	Homo sapiens	GSM2330553	MED1	SUM159PT	Mammary carcinoma cell	Breast	35	0.8122	0.994	145	0.050121	0.9634
67496	Homo sapiens	GSM1856034	SMARCA4	MDA-MB-231	Epithelium	Mammary Gland	34	0.8453	0.824	590	0.13878	0.9628
46214	Homo sapiens	GSM1010846	EGR1	HCT-116		Colon	38	0.729	0.987	8026	0.14381	0.97
43234	Homo sapiens	GSM1264165	CHRM2	HeLa	Epithelium	Cervix	38	0.852	0.991	863	0.0959485	0.9754
46164	Homo sapiens	GSM803466	RAD21	H1	Embryonic Stem Cell	Embryo	33	0.6772	0.962	66441	0.454792	0.9786
280	Homo sapiens	GSM508791	BRD7	BJ	Fibroblast	Skin	32	0.5765	0.952	496	0.018488	0.9208
86004	Homo sapiens	GSM2612451	ERF	VCaP	Epithelium	Prostate	36	0.8507	0.965	494	0.0357172	0.9476
85218	Homo sapiens	GSM2274676	RUNX1	Jurkat	T Lymphocyte	Blood	37	0.514	0.938	2108	0.126804	0.8214
72913	Homo sapiens	GSM2280033	HDAC2		Cardiomyocyte		39	0.9944	1	453	0.0272785	0.9702
75513	Homo sapiens	GSM2316358	POLR2A			Retina	38	0.6496	0.972	4998	0.15373	0.9706
68819	Homo sapiens	GSM1488758	GATA2		Erythroid progenitor	Bone Marrow	38	0.8514	0.993	2119	0.0284645	0.9558
48552	Homo sapiens	GSM1364027	KLF4		iPSC		37	0.5303	0.959	717	0.0111785	0.883
85399	Homo sapiens	GSM2359446	BRD4	H3122		Lung	36	0.8448	0.989	194	0.128233	0.9668
45852	Homo sapiens	GSM935347	GATA2		Endothelial Cell	Umbilical Vein	34	0.6112	0.97	11626	0.120211	0.9856
8808	Homo sapiens	GSM831027	CHD7	H1	Embryonic Stem Cell	Embryo	38	0.6864	0.956	275	0.0151518	0.9568
82055	Homo sapiens	GSM2817659	GATA3	H9	Embryonic Stem Cell	Embryo	35	0.8559	0.979	22531	0.170189	0.8916
42722	Homo sapiens	GSM1239462	HOXA6	LoVo		Colon	39	0.7283	0.977	1233	0.0920865	0.9648
35087	Homo sapiens	GSM898061	BCOR		B Lymphocyte		39	0.8302	0.989	2226	0.058727	0.9624
64092	Homo sapiens	ENCSR635NOQ_2	KLF8	HEK293	Epithelium	Embryonic Kidney	37	0.9063	0.983	1386	0.0858075	0.94
62649	Homo sapiens	ENCSR080CST_1	ZNF639	HEK293	Epithelium	Embryonic Kidney	37	0.9244	0.979	234	0.031114	0.901
55730	Homo sapiens	GSM1782703	GATA1	K562	Erythroblast	Bone Marrow	37	0.8459	0.98	14499	0.114498	0.8516
82333	Homo sapiens	GSM2667962	POLR2A	HCT-116		HCT116	35	0.903	0.985	9457	0.296238	0.9772
83065	Homo sapiens	GSM2809636	H2AZ	HCT-116		Colon	40	0.8846	0.985	954	0.191969	0.9718
46094	Homo sapiens	GSM1010807	MAX	ECC-1	Epithelium	Endometrium	38	0.8247	0.996	8648	0.150181	0.9696
75839	Homo sapiens	GSM2214114	MYOD1	Rh4	rhabdomyosarcoma		34	0.8218	0.945	6602	0.0921582	0.9452
46091	Homo sapiens	GSM1010774	CTCF	ECC-1	Epithelium	Endometrium	37	0.7241	0.988	14231	0.0481273	0.971
56662	Homo sapiens	GSM1716762	FOXA1			Prostate	35	0.8106	0.987	215	0.0171983	0.9382
76277	Homo sapiens	GSM2266293	JUND	Calu-3		Lung	38	0.7823	0.986	1589	0.016656	0.9586
46173	Homo sapiens	GSM803437	NANOG	H1	Embryonic Stem Cell	Embryo	33	0.559	0.898	5979	0.0744845	0.975
1380	Homo sapiens	GSM614637	CTCF	HepG2	Epithelium	Liver	33	0.8353	0.962	63332	0.453823	0.9764
76302	Homo sapiens	GSM2597225	YY1	LCL	Lymphoblastoid	Blood	38	0.8155	0.994	2073	0.0376625	0.949
46204	Homo sapiens	GSM803354	YY1	HCT-116		Colon	39	0.6918	0.934	9754	0.136843	0.9744
46093	Homo sapiens	GSM1010856	FOXM1	ECC-1	Epithelium	Endometrium	38	0.8564	0.993	1547	0.0373373	0.9574
63155	Homo sapiens	ENCSR269TNX_1	GABP	HepG2	Epithelium	Liver	35	0.8383	0.963	8749	0.255685	0.9676
68003	Homo sapiens	GSM1825676	GRHL2	NIH:OVCAR-3			38	0.7254	0.98	2772	0.0288018	0.927
5969	Homo sapiens	GSM762711	MYC	Ramos	B Lymphocyte		31	0.7424	0.949	1824	0.0530624	0.9628
84467	Homo sapiens	GSM2113517	BRD4	BE2-C	Neuroblastoma cell		38	0.8261	0.978	540	0.0734817	0.9686
35093	Homo sapiens	GSM898062	NCOR2		B Lymphocyte		39	0.8354	0.99	583	0.0232912	0.938
45559	Homo sapiens	GSM935630	CEBPB	A549	Epithelium	Lung	39	0.8119	0.993	25266	0.136395	0.9198
42890	Homo sapiens	GSM1239630	ZNF83	LoVo		Colon	39	0.7709	0.979	1351	0.0487	0.9456
71668	Homo sapiens	GSM2067538	POLR2A	786-O	Epithelium	Kidney	39	0.86	0.986	3922	0.0998582	0.9776
57640	Homo sapiens	GSM1080931	IKZF1	Nalm6	B cell precursor	Blood	36	0.7643	0.987	2335	0.0449538	0.9254
46312	Homo sapiens	GSM1010839	SRF	MCF-7	Epithelium	Breast	38	0.7075	0.988	2339	0.050206	0.969
46143	Homo sapiens	GSM1010771	PML	GM12878	B Lymphocyte	Blood	38	0.6616	0.992	1313	0.101397	0.9726
8770	Homo sapiens	GSM830989	CHD1	K562	Erythroblast	Bone Marrow	38	0.6755	0.98	144	0.040835	0.9476
42293	Homo sapiens	GSM1233911	STAG1	GM12878	B Lymphocyte	Blood	35	0.9452	0.819	32632	0.506575	0.973
65061	Homo sapiens	GSM2026822	ZNF554	HEK293	Epithelium	Embryonic Kidney	37	0.8801	0.983	4291	0.0406375	0.8718
46154	Homo sapiens	GSM803393	TAF1	GM12891	Lymphoblastoid	Blood	29	0.5591	0.994	3955	0.054718	0.9714
67425	Homo sapiens	GSM1904597	SIX2		Cortex	Embryonic Kidney	38	0.9009	0.993	19708	0.16736	0.851
63868	Homo sapiens	ENCSR549WAU_1	CTCF			Stomach	37	0.9076	0.973	5297	0.0459452	0.9458
65115	Homo sapiens	GSM2026792	MAZ	HEK293	Epithelium	Embryonic Kidney	37	0.8855	0.993	6540	0.0882605	0.9642
52087	Homo sapiens	GSM1288792	TRIM28		Hematopoietic Stem Cell		39	0.7773	0.956	42495	0.414794	0.8082
44562	Homo sapiens	GSM1327160	EMX1	293FT		Embryonic Kidney	37	0.6289	0.994	3829	0.144039	0.938
42774	Homo sapiens	GSM1239514	NFYC	LoVo		Colon	39	0.7254	0.98	950	0.0236475	0.9536
45749	Homo sapiens	GSM935318	MAX	HeLa-S3	Epithelium	Cervix	30	0.7381	0.985	15550	0.212209	0.9766
49669	Homo sapiens	GSM1477597	PROX1	SW480		Colon	34	0.8238	0.972	7986	0.159363	0.9552
48757	Homo sapiens	GSM1383877	CTCF	PC-3	Epithelium	Prostate	37	0.8296	0.964	31209	0.19179	0.9738
46319	Homo sapiens	GSM1010844	EGR1	MCF-7	Epithelium	Breast	39	0.8248	0.993	2760	0.0372722	0.9626
68715	Homo sapiens	GSM1915116	BRD4	IMR90	fibrobasts		37	0.7491	0.833	937	0.0402913	0.9566
6710	Homo sapiens	GSM717979	SRC	OCI-Ly2	Epithelium	Mammary Gland	30	0.6726	0.807	5002	0.118344	0.9668
58877	Homo sapiens	GSM1888552	RUNX1	TF-1	Erythroblast	Bone Marrow	35	0.8916	0.993	393	0.0102007	0.9372
45730	Homo sapiens	GSM935560	RFX5	HeLa-S3	Epithelium	Cervix	37	0.6452	0.988	8318	0.112383	0.9576
70761	Homo sapiens	GSM2302871	HDAC3	MM1.S	B Lymphocyte	Blood	39	0.8438	0.997	1025	0.0225972	0.9416
62660	Homo sapiens	ENCSR086FZL_1	KAT8	K562	Erythroblast	Bone Marrow	37	0.9348	0.888	154	0.0118865	0.8926
45758	Homo sapiens	GSM935408	NFYB	HeLa-S3	Epithelium	Cervix	38	0.792	0.977	4963	0.0580113	0.9324
1013	Homo sapiens	GSM768310	FOXP1	H9	Embryonic Stem Cell	Embryo	32	0.7957	0.96	5075	0.0883397	0.9618
81736	Homo sapiens	GSM2635310	FOSL1	143B	Osteosarcoma cell		39	0.8349	0.998	953	0.0219773	0.9684
57283	Homo sapiens	GSM1910997	CTCF			Embryonic Kidney	38	0.8566	0.975	19906	0.0795332	0.981
45950	Homo sapiens	GSM935520	MAFF	K562	Erythroblast	Bone Marrow	38	0.8024	0.993	14491	0.0815658	0.7446
46323	Homo sapiens	GSM1010764	ELF1	MCF-7	Epithelium	Breast	39	0.8462	0.993	7698	0.11259	0.9738
40233	Homo sapiens	GSM1195555	MED1		B Lymphocyte	Blood	38	0.6613	0.911	9273	0.218055	0.954
41692	Homo sapiens	GSM1164247	POLR2A	GM18522	Lymphoblastoid	Blood	37	0.7728	0.96	4016	0.118334	0.9724
42904	Homo sapiens	GSM1240001	POLR2A	AC16	Cardiomyocyte		38	0.6547	0.874	705	0.0294815	0.963835
53347	Homo sapiens	GSM1494447	CDK9	HeLa	Epithelium	Cervix	38	0.8705	0.985	6752	0.148865	0.9738
42927	Homo sapiens	GSM1240822	NIPBL	GP5d		Colon	39	0.7248	0.971	638	0.027551	0.9572
45372	Homo sapiens	GSM1003556	H2AZ		Endothelial Cell	Umbilical Vein	35	0.8547	0.997	4113	0.166094	0.975
59345	Homo sapiens	GSM1958039	EBF1	LCL	Lymphoblastoid	Blood	39	0.8669	0.94	4776	0.0459512	0.9496
45997	Homo sapiens	GSM935457	STAT3	MCF-10A	Epithelium	Breast	36	0.7166	0.959	33891	0.260905	0.9742
5017	Homo sapiens	GSM486511	POLR2A	AG18359	Lymphocyte		31	0.6103	0.813	4573	0.0930567	0.9616
46210	Homo sapiens	GSM1010772	TEAD4	HCT-116		Colon	39	0.8439	0.996	6188	0.0676265	0.9752
42481	Homo sapiens	GSM1234119	STAG1	GM19239	Lymphoblastoid	Blood	36	0.9372	0.828	30895	0.435536	0.9722
65116	Homo sapiens	GSM2026739	FEZF1	HEK293	Epithelium	Embryonic Kidney	37	0.8804	0.986	7741	0.0630972	0.9422
45800	Homo sapiens	GSM935596	NR2C2	HepG2	Epithelium	Liver	26	0.6895	0.992	1601	0.022716	0.938533
38824	Homo sapiens	GSM1208771	MNT	LoVo		Colon	38	0.7052	0.85	482	0.0395247	0.968
88777	Homo sapiens	GSM2255735	GATA4	A549	Epithelium	Lung	38	0.7904	0.908	3482	0.090426	0.9178
63611	Homo sapiens	ENCSR448UKK_2	ZKSCAN8	K562	Erythroblast	Bone Marrow	38	0.8433	0.989	766	0.0333133	0.9072
50156	Homo sapiens	GSM1340258	POLR2A	C4-2	Epithelium		38	0.8019	0.993	7774	0.150437	0.9732
45897	Homo sapiens	GSM935336	ARID3A	K562	Erythroblast	Bone Marrow	39	0.802	0.99	1763	0.0384785	0.9676
45576	Homo sapiens	GSM749677	CTCF	BJ	Fibroblast	Skin	30	0.6182	0.894	35908	0.414472	0.9732
8481	Homo sapiens	GSM722708	RUNX1		Myeloblast	Blood	38	0.812	0.989	17719	0.146045	0.9734
76405	Homo sapiens	GSM2628088	RELA	GM12878	Lymphoblastoid		39	0.8384	0.973	3538	0.0416015	0.9584
45667	Homo sapiens	GSM1006869	CTCF	GM13977	Lymphoblastoid	Blood	38	0.7235	0.976	34726	0.222357	0.968
55405	Homo sapiens	GSM1644615	KMT2D	OCI-Ly7	B cell lymphoma	Blood	38	0.8326	0.987	2735	0.160482	0.9646
62819	Homo sapiens	ENCSR135ANT_1	NRF1	MCF-7	Epithelium	Breast	38	0.9118	0.952	1525	0.018367	0.9128
74485	Homo sapiens	GSM1831051	PROX1		Endothelial Cell	Umbilical Vein	37	0.7825	0.99	189	0.01099	0.955341
47287	Homo sapiens	GSM1125261	FOSL1	BT-549	Epithelium	Mammary Gland	39	0.8359	0.887	10033	0.116565	0.9616
47278	Homo sapiens	GSM1122664	KDM5B	SUM159PT	Epithelium	Mammary Gland	35	0.8055	0.886	9196	0.0643045	0.9734
46344	Homo sapiens	GSM1010739	GABPA	SK-N-SH	Neuroblastoma cell	Brain	38	0.8139	0.98	5552	0.134483	0.9698
73709	Homo sapiens	GSM2364551	AFF1			Spleen	35	0.7843	0.995	109	0.0118438	0.902405
64053	Homo sapiens	ENCSR620VIC_2	CEBPG	K562	Erythroblast	Bone Marrow	38	0.8786	0.992	7087	0.0725463	0.947
33459	Homo sapiens	GSM585604	ERG		Hematopoietic Cell		33	0.7338	0.976	15631	0.124962	0.9238
39930	Homo sapiens	GSM844016	POLR2A	HEK293T	Epithelium	Embryonic Kidney	38	0.8477	0.931	11982	0.19578	0.976
58300	Homo sapiens	GSM1668935	FOXO1		B Lymphocyte	Tonsil	36	0.9071	0.98	1038	0.0159925	0.8952
69619	Homo sapiens	GSM2140685	CTCF		Erythroid Cell		38	0.8635	0.983	27016	0.263371	0.9656
64713	Homo sapiens	ENCSR866WLH_1	ZNF800	HEK293	Epithelium	Embryonic Kidney	37	0.9095	0.99	474	0.0153843	0.8198
49742	Homo sapiens	GSM1503826	SSU72	H1	Embryonic Stem Cell	Embryo	38	0.7743	0.974	998	0.0466888	0.9674
45709	Homo sapiens	GSM749732	CTCF		Embryonic Fibroblast	Heart	38	0.8225	0.962	36332	0.290018	0.9732
43111	Homo sapiens	GSM1252943	EP300	CUTLL1	T Lymphocyte	Blood	38	0.5105	0.937	5700	0.0853665	0.9202
87728	Homo sapiens	GSM2495986	ARID2	TTC1240		Malignant rhabdoid tumor	34	0.8732	0.944	7699	0.217826	0.9746
48061	Homo sapiens	GSM1305202	BRD4		Endothelial Cell	Umbilical Vein	38	0.7781	0.964	229	0.0612225	0.978
46060	Homo sapiens	GSM1010813	SP1	A549	Epithelium	Lung	39	0.7048	0.994	9273	0.158373	0.9822
84986	Homo sapiens	GSM2871154	RUNX1	HL-60	Acute myeloid leukemia		36	0.8297	0.991	3944	0.0320993	0.9604
62879	Homo sapiens	ENCSR157TCS_1	SMARCE1	K562	Erythroblast	Bone Marrow	37	0.8579	0.922	3552	0.13913	0.9594
86683	Homo sapiens	GSM2661793	GLI2	THP-1	Monocyte	Blood	37	0.8453	0.966	4389	0.0377933	0.8854
62920	Homo sapiens	ENCSR175SZH_2	ZSCAN29	K562	Erythroblast	Bone Marrow	37	0.927	0.936	1738	0.0668502	0.9136
75840	Homo sapiens	GSM2214113	MYCN	Rh4	rhabdomyosarcoma		35	0.8784	0.935	145	0.0345977	0.954
45783	Homo sapiens	GSM935369	NR2C2	HeLa-S3	Epithelium	Cervix	28	0.52	0.994	1708	0.0265683	0.9238
33875	Homo sapiens	GSM1033761	MED1		Plasma Cell		38	0.8305	0.974	4864	0.177266	0.9342
69767	Homo sapiens	GSM1845140	BRD4	MV4;11	Leukemia Cell	Blood	39	0.8608	0.942	14147	0.251574	0.97
46251	Homo sapiens	GSM1010740	MBD4	HepG2	Epithelium	Liver	38	0.7335	0.994	197	0.0516033	0.9686
56427	Homo sapiens	GSM1618028	MYC		Epithelium	Breast	37	0.779	0.997	1772	0.021619	0.9654
63393	Homo sapiens	ENCSR362VCG_1	POU5F1		Neuron		36	0.662	0.996	1232	0.0397555	0.9038
46215	Homo sapiens	GSM1010902	SP1	HCT-116		Colon	38	0.8568	0.991	15216	0.213161	0.9792
5667	Homo sapiens	GSM801012	AR	VCS2	Epithelium	Prostate	33	0.7885	0.842	15907	0.208441	0.8968
76585	Homo sapiens	GSM1970527	SIX1		Cortex	Kidney	38	0.8977	0.995	383	0.0216375	0.9208
43081	Homo sapiens	GSM1249897	CDK9	HEK293T	Epithelium	Embryonic Kidney	36	0.5142	0.884	2017	0.0652352	0.9704
53419	Homo sapiens	GSM1534443	NCOR1	Kasumi-1	Myeloblast	Blood	39	0.8347	0.937	5059	0.0464577	0.9688
44028	Homo sapiens	GSM997540	BRCA1	MCF-10A	Epithelium	Breast	37	0.7968	0.95	2024	0.0498355	0.9636
72359	Homo sapiens	GSM2026052	ERG	Kasumi-1	Acute myeloid leukemia		37	0.8479	0.9	20303	0.315357	0.9722
39975	Homo sapiens	GSM849305	CTCF	GM12866	B Lymphocyte	Blood	31	0.6355	0.938	30382	0.237543	0.967
50977	Homo sapiens	GSM1126879	NR2C2	HeLa	Epithelium	Cervix	39	0.8363	0.984	728	0.0104762	0.887315
69774	Homo sapiens	GSM2042914	JUND	HT29	colorectal adenocarcinoma		36	0.8764	0.985	6219	0.085405	0.9778
46153	Homo sapiens	GSM803535	YY1	GM12891	Lymphoblastoid	Blood	37	0.6167	0.946	8698	0.167408	0.9738
46212	Homo sapiens	GSM1010756	FOSL1	HCT-116		Colon	38	0.7202	0.987	15222	0.178129	0.982
5451	Homo sapiens	GSM791404	VDR	LS180	Epithelium	Colon	33	0.8346	0.87	1189	0.0148195	0.8306
82186	Homo sapiens	GSM2257573	MAPK1	HeLa	Epithelium	Cervix	34	0.9029	0.865	15770	0.717339	0.9768
57804	Homo sapiens	GSM1416805	BRD2	LX2	Hepatic Stellate Cell		39	0.8354	0.972	817	0.0327462	0.9714
65139	Homo sapiens	GSM2026742	ZBTB42	HEK293	Epithelium	Embryonic Kidney	37	0.8655	0.958	4788	0.0547795	0.9452
45820	Homo sapiens	GSM935626	HSF1	HepG2	Epithelium	Liver	26	0.7027	0.99	1523	0.0232865	0.946
46334	Homo sapiens	GSM1010770	TAF1	PFSK-1	Neuron	Brain	38	0.7582	0.994	3861	0.0639497	0.9734
69250	Homo sapiens	GSM1970524	EP300		Cortex	Kidney	36	0.9099	0.996	2224	0.203506	0.9744
45755	Homo sapiens	GSM935351	ELK4	HeLa-S3	Epithelium	Cervix	34	0.5183	0.974	1423	0.0173342	0.9698
54128	Homo sapiens	GSM1684637	NR3C1		Mesenchymal Stem Cell		37	0.7059	0.971	1804	0.0166253	0.9474
54243	Homo sapiens	GSM1703607	FOXO1		Stromal Cell	Endometrium	38	0.7924	0.906	13133	0.158829	0.9828
72781	Homo sapiens	GSM2439223	CTCF	K562	Leukemia	Bone	36	0.8228	0.995	10651	0.0811748	0.9654
38115	Homo sapiens	GSM1058989	MYC	HeLa	Epithelium	Cervix	26	0.6237	0.957	7682	0.129322	0.9736
69759	Homo sapiens	GSM1845163	POLR2A	MV4;11	Leukemia Cell	Blood	38	0.8171	0.942	2042	0.107021	0.961
74659	Homo sapiens	GSM2574778	ZBTB2	HepG2	Epithelium	Liver	39	0.8485	0.971	33836	0.301185	0.9662
50972	Homo sapiens	GSM1126874	NR2F2	WI-38	Fibroblast	Lung	39	0.8087	0.992	1153	0.0410625	0.939
42461	Homo sapiens	GSM1234097	STAG1	GM19238	Lymphoblastoid	Blood	37	0.9617	0.856	30667	0.416507	0.9748
47273	Homo sapiens	GSM1122659	KDM5B	T47D	Epithelium	Mammary Gland	35	0.6082	0.974	28051	0.287927	0.9734
63597	Homo sapiens	ENCSR445PDR_1	GFI1B	HEK293	Epithelium	Embryonic Kidney	37	0.9268	0.989	313	0.0174888	0.9064
86486	Homo sapiens	GSM2359990	CHD1		Mesenchymal Stem Cell	Bone Marrow	36	0.676	0.981	1276	0.092162	0.9144
45765	Homo sapiens	GSM935636	NRF1	HeLa-S3	Epithelium	Cervix	30	0.5646	0.95	2017	0.0121365	0.955062
75557	Homo sapiens	GSM2316304	CTCF			Retina	39	0.8689	0.988	18361	0.199294	0.9676
68918	Homo sapiens	GSM2029580	EP300	ZR-75-30			38	0.8962	0.844	12750	0.254769	0.9818
45745	Homo sapiens	GSM935320	MYC	HeLa-S3	Epithelium	Cervix	27	0.6474	0.978	11675	0.157977	0.9748
85934	Homo sapiens	GSM2519950	KLF15			Muscle	36	0.9065	0.985	13915	0.249484	0.9782
41268	Homo sapiens	GSM1055810	RELA	IMR90	Fibroblast	Lung	38	0.6512	0.801	482	0.0182885	0.843646
53309	Homo sapiens	GSM1480748	TAL1	TSU-1621-MT			38	0.8439	0.947	9034	0.0605335	0.9596
42218	Homo sapiens	GSM1227210	STAT3	SU-DHL4	B Lymphocyte	Peritoneal Effusion	38	0.761	0.981	922	0.031253	0.9488
45675	Homo sapiens	GSM935530	POLR2A	GM18951	Lymphoblastoid	Blood	26	0.6106	0.971	12138	0.390979	0.9734
85986	Homo sapiens	GSM2804465	SPI1		Monocyte	Blood	39	0.7064	0.944	1283	0.0384366	0.9426
71876	Homo sapiens	GSM2040026	SMC1A	HepG2	hepatocellular carcinoma		38	0.8816	0.992	26913	0.12506	0.9744
58840	Homo sapiens	GSM1872294	XRN2	HEK293	Epithelium	Embryonic Kidney	38	0.8686	0.991	5481	0.159202	0.974
8656	Homo sapiens	GSM717397	ERG	VCaP	Epithelium	Prostate	37	0.7806	0.994	15250	0.121324	0.9462
64022	Homo sapiens	ENCSR608HVP_2	KLF13	K562	Erythroblast	Bone Marrow	36	0.9175	0.953	450	0.023293	0.9066
76709	Homo sapiens	GSM2295950	MGEA5	BJAB			35	0.8816	0.988	221	0.0468893	0.932
33177	Homo sapiens	GSM894099	MAX	H128	Epithelium	Lung	38	0.7227	0.971	15436	0.311196	0.9658
278	Homo sapiens	GSM539548	SMAD3	BG03	Embryonic Stem Cell	Embryo	31	0.6874	0.968	1286	0.0220128	0.9656
55493	Homo sapiens	GSM1693379	RUNX1		Stem cell	Blood	39	0.5432	0.941	15671	0.292144	0.975
46018	Homo sapiens	GSM1022626	CTCF	NHLF	Fibroblast	Lung	38	0.7518	0.977	25184	0.149978	0.9766
65123	Homo sapiens	GSM2026876	ZFP64	HEK293	Epithelium	Embryonic Kidney	37	0.8906	0.986	6269	0.176712	0.9282
84617	Homo sapiens	GSM2278001	STAT3	MDA-MB-157	mDA		36	0.8744	0.994	2728	0.073811	0.9714
63302	Homo sapiens	ENCSR331BDJ_2	NKRF	K562	Erythroblast	Bone Marrow	37	0.9124	0.965	782	0.065575	0.9386
46189	Homo sapiens	GSM1010845	TEAD4	H1	Embryonic Stem Cell	Embryo	39	0.8078	0.997	13502	0.113731	0.9702
53301	Homo sapiens	GSM1480740	FLI1	TSU-1621-MT			36	0.6105	0.805	2188	0.0298425	0.923
45894	Homo sapiens	GSM935548	MYC	K562	Erythroblast	Bone Marrow	32	0.677	0.991	15813	0.189154	0.9692
43097	Homo sapiens	GSM1252929	ETS1	CUTLL1	T Lymphocyte	Blood	38	0.8675	0.941	14221	0.153765	0.9606
74432	Homo sapiens	GSM2224583	TFAP4	SNU175	Colorectal cancer cell line		39	0.7961	0.912	22547	0.213681	0.962
47285	Homo sapiens	GSM1122671	KDM5B	HCC2157	Epithelium	Mammary Gland	35	0.7218	0.975	21781	0.180114	0.9736
64373	Homo sapiens	ENCSR737UST_1	ZNF740	K562	Erythroblast	Bone Marrow	38	0.8564	0.996	970	0.0210357	0.9234
72360	Homo sapiens	GSM2026051	FLI1	Kasumi-1	Acute myeloid leukemia		37	0.8438	0.806	13164	0.264715	0.9696
46254	Homo sapiens	GSM803415	ELF1	HepG2	Epithelium	Liver	39	0.7815	0.991	9289	0.117573	0.9704
45641	Homo sapiens	GSM935478	RELA	GM12878	B Lymphocyte	Blood	26	0.5773	0.996	4850	0.071233	0.9732
39365	Homo sapiens	GSM934615	SMAD3	LX2	Hepatic Stellate Cell		38	0.8196	0.931	6160	0.0608962	0.9758
35315	Homo sapiens	GSM1125983	GRHL2		Epithelium	Bronchia	38	0.8621	0.988	21009	0.168223	0.9798
62870	Homo sapiens	ENCSR155VDK_1	ZBTB11	MCF-7	Epithelium	Breast	38	0.8093	0.993	1137	0.021922	0.92853
2401	Homo sapiens	GSM588928	TFAP2A	MCF-7	Epithelium	Breast	38	0.7803	0.986	15949	0.144859	0.9776
8812	Homo sapiens	GSM831031	KDM5A	H1	Embryonic Stem Cell	Embryo	38	0.6397	0.976	944	0.0113797	0.9381
65111	Homo sapiens	GSM2026798	SP4	HEK293	Epithelium	Embryonic Kidney	37	0.8799	0.989	6684	0.0674562	0.9532
71877	Homo sapiens	GSM2040025	MED1	HepG2	hepatocellular carcinoma		38	0.8664	0.994	869	0.0345427	0.953
45966	Homo sapiens	GSM935319	RAD21	K562	Erythroblast	Bone Marrow	29	0.7945	0.994	16407	0.085723	0.9758
48763	Homo sapiens	GSM1385749	EZH2	NTKO	Multiple myeloma cell		38	0.789	0.987	223	0.124815	0.9338
59627	Homo sapiens	GSM1948649	POLR2A	IMEC	Epithelium	Breast	35	0.7587	0.813	726	0.0704903	0.822
63691	Homo sapiens	ENCSR482PMN_1	CTCF			Spleen	37	0.9107	0.955	20746	0.175194	0.9638
85994	Homo sapiens	GSM1959091	ZNF131	HeLa	Epithelium	Cervix	39	0.7399	0.914	969	0.0122083	0.96049
8662	Homo sapiens	GSM717403	HDAC3	VCaP	Epithelium	Prostate	26	0.5447	0.991	1590	0.0229262	0.9424
75042	Homo sapiens	GSM2501568	TP53	MDA-MB-231		Breast	38	0.9007	0.987	11116	0.150515	0.9804
64761	Homo sapiens	ENCSR889GGV_2	POLR2AphosphoS5		Neuron		36	0.8603	0.991	24739	0.233109	0.9352
3050	Homo sapiens	GSM651542	CTCF		Proerythroblast	Bone Marrow	38	0.7198	0.913	24734	0.223599	0.97
46138	Homo sapiens	GSM803391	PAX5	GM12878	B Lymphocyte	Blood	29	0.5082	0.979	9587	0.114506	0.958
55774	Homo sapiens	GSM1817658	CTCF	Delta47			38	0.7775	0.965	27839	0.335378	0.9718
46263	Homo sapiens	GSM1010824	POLR2A		Endothelial Cell	Umbilical Vein	32	0.6556	0.944	18427	0.260158	0.9786
69799	Homo sapiens	GSM2042852	NR1H3	HT29	colorectal adenocarcinoma		38	0.8736	0.985	15369	0.223956	0.9732
43105	Homo sapiens	GSM1252937	RBPJ	CUTLL1	T Lymphocyte	Blood	38	0.6234	0.988	3015	0.0525948	0.9436
45859	Homo sapiens	GSM1022628	CTCF		Fibroblast	Connective Tissue	39	0.7454	0.953	32991	0.305523	0.9742
45347	Homo sapiens	GSM733783	CTCF		Myoblast	Skeletal Muscle	26	0.632	0.954	32778	0.224749	0.9776
88815	Homo sapiens	GSM2871000	CTCF	NB69			33	0.8098	0.953	39959	0.409796	0.969
7487	Homo sapiens	GSM777638	JUNB	K562	Erythroblast	Bone Marrow	34	0.8171	0.946	5468	0.0556668	0.977
37172	Homo sapiens	GSM894100	POLR2A	H128	Epithelium	Lung	38	0.7095	0.968	11176	0.229244	0.9792
56668	Homo sapiens	GSM1716768	HOXB13	LHSAR	Epithelium	Prostate	35	0.8873	0.971	75166	0.553458	0.8326
64697	Homo sapiens	ENCSR863KUB_2	TCF7	K562	Erythroblast	Bone Marrow	38	0.8045	0.994	618	0.0260643	0.9578
50408	Homo sapiens	GSM1443809	PPARG	hMADS-3	Adipocyte	Adipose	38	0.8443	0.909	31616	0.312724	0.8088
69874	Homo sapiens	GSM1961562	RELA		Th1		38	0.7525	0.969	4661	0.0747383	0.9628
38695	Homo sapiens	GSM1208789	RBCK1	LoVo		Colon	38	0.7348	0.9	422	0.0154405	0.958602
56601	Homo sapiens	GSM1680105	GATA3	NGP			37	0.8217	0.983	3083	0.0309952	0.9134
36842	Homo sapiens	GSM1099031	FOXA1	MDA-MB-453	Epithelium	Mammary Gland	36	0.7588	0.951	29511	0.379051	0.9698
4961	Homo sapiens	GSM486302	RELA	GM10847	Lymphoblastoid	Blood	28	0.5105	0.991	3171	0.057699	0.97
62551	Homo sapiens	ENCSR017GBO_2	TFDP1	K562	Erythroblast	Bone Marrow	37	0.866	0.992	915	0.0662848	0.9596
33160	Homo sapiens	GSM894078	MED1	P493-6	B cell lymphoma		39	0.7868	0.989	297	0.027152	0.9544
50879	Homo sapiens	GSM1566552	SPI1	KB Cell	Epithelium	HeLa contaminant	38	0.8124	0.971	8879	0.240636	0.9754
43400	Homo sapiens	GSM1276191	XBP1	T47D	Epithelium	Mammary Gland	39	0.8304	0.966	1725	0.0356542	0.961
46131	Homo sapiens	GSM1010893	RUNX3	GM12878	B Lymphocyte	Blood	37	0.7447	0.99	27431	0.347922	0.981
51804	Homo sapiens	GSM1537296	POLR2A	MDA-MB-436	Epithelium	Breast	38	0.8853	0.988	2340	0.143883	0.9712
48801	Homo sapiens	GSM1387029	RCOR1		Keratinocyte	Foreskin	38	0.7698	0.953	5086	0.0771488	0.7726
46141	Homo sapiens	GSM1010760	CREB1	GM12878	B Lymphocyte	Blood	39	0.751	0.98	11480	0.213924	0.9718
85164	Homo sapiens	GSM1711858	MAX	MKL-1	Merkel cell carcinoma		38	0.885	0.953	22759	0.312715	0.9536
38576	Homo sapiens	GSM1065010	POLR2A		Epithelium	Colon	39	0.8297	0.961	14450	0.414406	0.9772
63920	Homo sapiens	ENCSR563YDA_1	HDGF	K562	Erythroblast	Bone Marrow	38	0.9344	0.984	117	0.0285922	0.8854
46240	Homo sapiens	GSM1010741	NFIC	HepG2	Epithelium	Liver	37	0.6641	0.989	2568	0.086097	0.9736
35878	Homo sapiens	GSM971946	BRD2	HEK293	Epithelium	Embryonic Kidney	27	0.86	0.972	2806	0.214576	0.946
49949	Homo sapiens	GSM1522563	KLF9	GBM1A	Glioblastoma Stem Cell		37	0.803	0.921	16173	0.161486	0.9672
64089	Homo sapiens	ENCSR635GTR_1	TEAD2	K562	Erythroblast	Bone Marrow	38	0.9147	0.959	521	0.0120053	0.8708
45746	Homo sapiens	GSM935290	MAFK	HeLa-S3	Epithelium	Cervix	39	0.8211	0.993	6043	0.0623695	0.736
63383	Homo sapiens	ENCSR359NFW_2	USF2	K562	Erythroblast	Bone Marrow	38	0.769	0.98	4942	0.082354	0.924
8435	Homo sapiens	GSM722419	TCF7L2	K562	Erythroblast	Bone Marrow	29	0.5253	0.958	2282	0.021175	0.9588
49002	Homo sapiens	GSM1405087	ELL2	HeLa	Epithelium	Cervix	39	0.7573	0.834	1243	0.0601335	0.9626
46172	Homo sapiens	GSM803365	REST	H1	Embryonic Stem Cell	Embryo	31	0.6238	0.953	10550	0.252134	0.8218
46042	Homo sapiens	GSM749693	CTCF	SK-N-SH_RA	Neuron	Brain	30	0.8047	0.89	38534	0.48308	0.9716
74666	Homo sapiens	GSM2574769	NRF1	K562	Erythroblast	Bone Marrow	39	0.8656	0.937	11727	0.291989	0.9592
45711	Homo sapiens	GSM1022677	CTCF		Epithelium	Heart	38	0.6564	0.968	36357	0.345959	0.973
64745	Homo sapiens	ENCSR882ERE_1	ZKSCAN1	K562	Erythroblast	Bone Marrow	39	0.8143	0.992	2381	0.0462482	0.724
71808	Homo sapiens	GSM1945030	FOXA1	MCF-7		Breast	34	0.7414	0.967	19621	0.112973	0.9694
55708	Homo sapiens	GSM1777589	POLR2A	VCaP	Epithelium	Prostate	38	0.8687	0.969	13922	0.215764	0.974
65151	Homo sapiens	GSM2026753	SP1	HEK293	Epithelium	Embryonic Kidney	37	0.8761	0.977	5922	0.071215	0.9206
51103	Homo sapiens	GSM1381222	CHD8		Neural Stem Cell		38	0.836	0.995	485	0.139239	0.9682
50412	Homo sapiens	GSM1443813	KLF11	hMADS-3	Adipocyte	Adipose	38	0.8911	0.927	9874	0.207038	0.9646
36768	Homo sapiens	GSM959049	ZNF143	HPB-ALL	T Lymphocyte	Blood	38	0.8163	0.966	1499	0.0161295	0.937614
2684	Homo sapiens	GSM518559	PHF8	SH-SY5Y		Bone Marrow	26	0.7438	0.935	3618	0.0597102	0.9718
45592	Homo sapiens	GSM749725	CTCF	GM12865	B Lymphocyte	Blood	31	0.7547	0.972	31054	0.341245	0.9724
68711	Homo sapiens	GSM2098180	BRD4	IMR90			39	0.8311	0.813	4708	0.183067	0.9762
77133	Homo sapiens	GSM2466539	ZNF343	293T			37	0.8259	0.994	793	0.012538	0.894206
52432	Homo sapiens	GSM1493026	WDR5	HEK293	Epithelium	Embryonic Kidney	37	0.7485	0.992	8318	0.207554	0.9802
76673	Homo sapiens	GSM2187248	ZMYND8	DU145	Epithelium	Prostate	37	0.7776	0.849	2369	0.0806605	0.964
87942	Homo sapiens	GSM2779054	GLI2	THP-1	Leukemia Cell		35	0.7825	0.986	2418	0.0796535	0.9646
74143	Homo sapiens	GSM2242428	FOXA1	T47D		Breast	39	0.8483	0.989	24306	0.243325	0.9766
37608	Homo sapiens	GSM1122304	MYH11	ME-1	Leukemia Cell		38	0.8114	0.852	6742	0.0464245	0.9618
35473	Homo sapiens	GSM983105	FOXA1	NCI-H3122		Lung	39	0.8552	0.982	16439	0.110909	0.961
74651	Homo sapiens	GSM2574791	BATF3	GM12878	B Lymphocyte	Blood	36	0.9939	0.955	666	0.025985	0.977315
65040	Homo sapiens	ENCSR987PBI_1	DNMT1	K562	Erythroblast	Bone Marrow	37	0.9412	0.954	110	0.018115	0.885
64176	Homo sapiens	ENCSR669LCD_2	ATF4	HepG2	Epithelium	Liver	36	0.8708	0.991	1579	0.021359	0.9264
67613	Homo sapiens	GSM1574275	HNF1B	CFPAC-1		Pancreatic ductal	38	0.8217	0.991	845	0.0543724	0.959893
43826	Homo sapiens	GSM1328845	TERF2	LCL	Lymphoblastoid	Blood	38	0.8746	0.938	152	0.0107542	0.859
85423	Homo sapiens	GSM2817667	TFAP2A		Embryonic Stem Cell		35	0.8884	0.996	5026	0.0379883	0.9256
6546	Homo sapiens	GSM501690	TP73	Saos-2	Osteosarcoma cell	Bone	30	0.8091	0.98	12893	0.129672	0.853
34962	Homo sapiens	GSM941543	KMT2A	RS4	B Lymphocyte		38	0.6619	0.84	287	0.0246125	0.9284
86783	Homo sapiens	GSM2125503	INTS12		Epithelium		34	0.8209	0.977	2645	0.102422	0.9674
46345	Homo sapiens	GSM1010773	TAF1	SK-N-SH	Neuroblastoma cell	Brain	38	0.6589	0.977	4883	0.0647365	0.9766
33174	Homo sapiens	GSM894061	MYC	U87		Brain	38	0.7203	0.959	2726	0.0636555	0.9722
53418	Homo sapiens	GSM1534442	RUNX1	Kasumi-1	Myeloblast	Blood	39	0.8289	0.954	12496	0.103772	0.9716
45798	Homo sapiens	GSM935579	RCOR1	HepG2	Epithelium	Liver	39	0.802	0.996	658	0.0289797	0.9562
33155	Homo sapiens	GSM986088	EP300	MCF-7	Epithelium	Breast	38	0.8111	0.993	12428	0.106712	0.9798
43095	Homo sapiens	GSM1252090	CDK8	MM1.S	B Lymphocyte	Blood	38	0.8378	0.993	353	0.0268443	0.9256
76858	Homo sapiens	GSM2373719	IRAK4	SEM	B cell precursor		35	0.8731	0.992	112	0.0231983	0.948
52574	Homo sapiens	GSM1527529	CHRM2		Stromal Cell	Endometrium	36	0.8595	0.988	1616	0.025054	0.9454
69803	Homo sapiens	GSM2042845	NR1H2	HT29	colorectal adenocarcinoma		36	0.8179	0.986	3957	0.102093	0.9732
46097	Homo sapiens	GSM1010759	EP300	ECC-1	Epithelium	Endometrium	39	0.8047	0.994	5925	0.0987075	0.9564
45806	Homo sapiens	GSM935275	ARID3A	HepG2	Epithelium	Liver	39	0.8262	0.996	6006	0.075223	0.9708
67698	Homo sapiens	GSM2038348	RAD21	SK-N-SH	Neuroblastoma cell	Brain	39	0.8634	0.834	7258	0.0455342	0.9696
46025	Homo sapiens	GSM935465	GATA1	PBDE	Erythroblast	Blood	37	0.6254	0.91	6948	0.16395	0.9688
72094	Homo sapiens	GSM2179743	RUNX1	NB4	Leukemic cells		38	0.8597	0.985	10719	0.169557	0.9778
46104	Homo sapiens	GSM1010753	YY1	ECC-1	Epithelium	Endometrium	39	0.8336	0.993	6282	0.121997	0.9702
33487	Homo sapiens	GSM798426	ESR1		Epithelium	Mammary Gland	36	0.994	0.961	34829	0.374445	0.9276
44435	Homo sapiens	GSM1291199	TAL1			Cord blood	39	0.7901	0.934	38243	0.380385	0.982
72612	Homo sapiens	GSM1661546	SP1	A375	Melanoma Cell		39	0.7751	0.971	4794	0.0701588	0.9736
48994	Homo sapiens	GSM1405079	AFF4	HeLa	Epithelium	Cervix	39	0.772	0.874	2868	0.155213	0.9664
59001	Homo sapiens	GSM1901544	JMJD1C	HL-60	Promyeloblast	Blood	38	0.8581	0.953	20793	0.193297	0.9686
40053	Homo sapiens	GSM1121098	CDK7		B Lymphocyte	Blood	38	0.7267	0.962	1230	0.0593928	0.9608
41697	Homo sapiens	GSM1164252	POLR2A	GM19239	Lymphoblastoid	Blood	38	0.7815	0.968	4019	0.044512	0.9682
2122	Homo sapiens	GSM610332	RUNX1	K562	Erythroblast	Bone Marrow	28	0.596	0.926	1920	0.016801	0.9606
45841	Homo sapiens	GSM749681	CTCF		Fibroblast	Pulmonary Artery	38	0.8451	0.967	40735	0.353992	0.9768
45845	Homo sapiens	GSM749727	CTCF	HRE	Epithelium		31	0.6027	0.826	34372	0.400798	0.9708
51466	Homo sapiens	GSM1505648	GATA4	HUES64	Embryonic Stem Cell	Embryo	38	0.8252	0.822	8508	0.048457	0.9206
48799	Homo sapiens	GSM1387027	ZNF750		Keratinocyte	Foreskin	38	0.7673	0.949	10893	0.106816	0.9662
1958	Homo sapiens	GSM640427	BCL6	JURL_MK1	Haematopoietic Progenitor Cell	Bone Marrow	37	0.6871	0.94	4690	0.0925015	0.9598
83328	Homo sapiens	GSM2797115	ESR1			Breast	37	0.8827	0.979	17271	0.222086	0.9554
3060	Homo sapiens	GSM325895	CTCF		T Lymphocyte	Blood	29	0.5214	0.902	15633	0.253561	0.9716
38653	Homo sapiens	GSM1208646	MED12	LoVo		Colon	39	0.8094	0.973	1806	0.068837	0.9656
37576	Homo sapiens	GSM1122317	EP300	ME-1	Leukemia Cell		38	0.8363	0.988	12859	0.146269	0.971
33513	Homo sapiens	GSM798428	ESR1	T47D	Epithelium	Mammary Gland	37	0.9916	0.977	9581	0.138941	0.9712
71857	Homo sapiens	GSM2071222	ESR1	MCF-7			38	0.86	0.986	8993	0.108353	0.9568
65082	Homo sapiens	GSM2026850	ZNF778	HEK293	Epithelium	Embryonic Kidney	37	0.8816	0.992	973	0.0103032	0.7944
67748	Homo sapiens	GSM1691144	GATA2	LNCaP	Epithelium	Prostate	39	0.7035	0.917	22802	0.17564	0.9674
46105	Homo sapiens	GSM803536	POLR2A	ECC-1	Epithelium	Endometrium	37	0.713	0.987	10642	0.23037	0.9776
42219	Homo sapiens	GSM1227211	STAT3	SU-DHL6	B Lymphocyte	Lymph Node	39	0.745	0.994	434	0.0482402	0.9602
45823	Homo sapiens	GSM935304	RFX5	HepG2	Epithelium	Liver	37	0.7449	0.99	2373	0.049973	0.9122
64425	Homo sapiens	ENCSR760UVO_2	KLF16	K562	Erythroblast	Bone Marrow	39	0.8448	0.99	4449	0.047107	0.9686
69535	Homo sapiens	GSM2144896	POLR2A	Nalm6	Leukemia Cell		38	0.9204	0.983	220	0.0383918	0.9546
41793	Homo sapiens	GSM1180134	JARID2		iPSC		39	0.7563	0.97	886	0.199718	0.9426
40166	Homo sapiens	GSM1082309	TCF7L1	Kasumi-1	Myeloblast	Blood	36	0.7122	0.954	22158	0.343311	0.9768
49484	Homo sapiens	GSM1463930	MED1		Myoblast		38	0.8136	0.918	5768	0.136594	0.9872
71137	Homo sapiens	GSM1874948	BRD4	MCF-10A	Epithelium		38	0.5664	0.975	1134	0.0598525	0.9444
71863	Homo sapiens	GSM2040043	ESR1	MCF-7		Breast	38	0.8752	0.966	28756	0.345921	0.9532
46128	Homo sapiens	GSM803390	IRF4	GM12878	B Lymphocyte	Blood	29	0.62	0.997	7902	0.0902715	0.976
73454	Homo sapiens	GSM2176974	T		Th1		35	0.7891	0.983	23199	0.187461	0.9654
46368	Homo sapiens	GSM803409	FOXA1	T47D	Epithelium	Mammary Gland	35	0.7781	0.984	33519	0.244017	0.9806
47599	Homo sapiens	GSM1250897	GATA6	AGS	Epithelium	Stomach	36	0.6592	0.993	9098	0.056283	0.9172
81700	Homo sapiens	GSM2151904	ATF3		Fibroblast	Skin	37	0.8612	0.996	2278	0.0224337	0.937
63321	Homo sapiens	ENCSR338QAC_1	ELK1	K562	Erythroblast	Bone Marrow	38	0.8269	0.985	2471	0.051215	0.9646
37604	Homo sapiens	GSM1122302	CBFB	ME-1	Leukemia Cell		36	0.6376	0.9	7849	0.089097	0.926
45701	Homo sapiens	GSM935297	CHD2	H1	Embryonic Stem Cell	Embryo	39	0.8224	0.996	2992	0.048237	0.965
46358	Homo sapiens	GSM1010887	PBX3	SK-N-SH	Neuroblastoma cell	Brain	38	0.7997	0.99	22707	0.232718	0.9838
55585	Homo sapiens	GSM1703930	MEF2B		B Lymphocyte		36	0.7389	0.994	1681	0.015406	0.8716
54151	Homo sapiens	GSM1689152	CTCF	Jurkat	T Lymphocyte	Blood	39	0.8421	0.953	36540	0.257142	0.9718
68082	Homo sapiens	GSM1905392	POLR2A	C4-2		Prostate	39	0.7857	0.875	5639	0.091089	0.9718
64080	Homo sapiens	ENCSR632SHZ_1	NFE2L1	K562	Erythroblast	Bone Marrow	37	0.9037	0.912	773	0.0111632	0.768349
45767	Homo sapiens	GSM1003618	HCFC1	HeLa-S3	Epithelium	Cervix	68	0.8228	0.987	4976	0.076978	0.974
88062	Homo sapiens	GSM2545830	TCF4	SH-SY5Y	Neuroblastoma cell		38	0.8671	0.965	596	0.0129165	0.928
50878	Homo sapiens	GSM1566551	SPI1	KB Cell	Epithelium	HeLa contaminant	38	0.7829	0.949	8929	0.211466	0.9752
69623	Homo sapiens	GSM1655740	STAG1		Erythroid Cell		37	0.9038	0.98	22940	0.288937	0.967
85059	Homo sapiens	GSM2695655	RXRG		Macrophage	Blood	38	0.8438	0.969	1937	0.0216963	0.9532
46098	Homo sapiens	GSM1010886	USF1	ECC-1	Epithelium	Endometrium	39	0.8237	0.992	8595	0.106495	0.9636
88296	Homo sapiens	GSM2572349	MYCN	T.T			35	0.8818	0.82	566	0.0282358	0.9608
45814	Homo sapiens	GSM935493	CEBPB	HepG2	Epithelium	Liver	38	0.7721	0.992	38811	0.184308	0.9472
36770	Homo sapiens	GSM959051	ZNF143	FLP143HA	Epithelium	Embryonic Kidney	38	0.7879	0.963	2822	0.0483867	0.8082
46084	Homo sapiens	GSM1010761	RAD21	A549	Epithelium	Lung	39	0.8427	0.989	30725	0.180115	0.976
81732	Homo sapiens	GSM2635314	FOSL1	MG-63	Osteosarcoma cell		39	0.8686	0.998	734	0.0468595	0.974
50372	Homo sapiens	GSM1427067	SUZ12		Proerythroblast	Fetal Liver	39	0.8202	0.929	1688	0.0281817	0.9492
45390	Homo sapiens	GSM1003586	KDM5B	K562	Erythroblast	Bone Marrow	31	0.5762	0.961	4906	0.113167	0.972
85771	Homo sapiens	GSM2643541	BRD4	LCL	Lymphoblastoid	Blood	34	0.5935	0.99	791	0.203802	0.9604
63411	Homo sapiens	ENCSR372GIN_2	CBX5	GM12878	B Lymphocyte	Blood	39	0.6582	0.951	1402	0.0739672	0.95
45848	Homo sapiens	GSM935278	JUN		Endothelial Cell	Umbilical Vein	29	0.6078	0.994	18492	0.109633	0.983
45764	Homo sapiens	GSM935432	CHD2	HeLa-S3	Epithelium	Cervix	39	0.8098	0.99	8506	0.138887	0.9778
64278	Homo sapiens	ENCSR701AQS_1	ZNF592	MCF-7	Epithelium	Breast	38	0.9046	0.942	254	0.0188395	0.8866
47897	Homo sapiens	GSM1294055	CTCF	T47D-MTVL	Epithelium	Mammary Gland	39	0.8666	0.993	28329	0.116465	0.9702
46280	Homo sapiens	GSM1010877	STAT5A	K562	Erythroblast	Bone Marrow	37	0.7262	0.997	3566	0.0470757	0.9778
62632	Homo sapiens	ENCSR072LQF_1	ZNF76	HEK293	Epithelium	Embryonic Kidney	36	0.9102	0.985	2188	0.0669258	0.9406
77486	Homo sapiens	GSM1897369	KMT2A	MV4-11	Leukemia Cell		38	0.7552	0.994	4618	0.217975	0.9732
53303	Homo sapiens	GSM1480742	FUS	TSU-1621-MT			38	0.8489	0.98	2622	0.0380875	0.9484
73846	Homo sapiens	GSM2264622	KMT2D	MCF-7		Breast	34	0.8437	0.971	263	0.014081	0.9582
8415	Homo sapiens	GSM722399	SMAD1		Haematopoietic Progenitor Cell	Blood	37	0.7431	0.972	22341	0.125288	0.9738
8800	Homo sapiens	GSM831019	SAP30	K562	Erythroblast	Bone Marrow	38	0.5299	0.891	1876	0.0590555	0.965
76526	Homo sapiens	GSM2092891	BRD9	NOMO-1	Acute myeloid leukemia		39	0.8435	0.994	621	0.017573	0.8042
64375	Homo sapiens	ENCSR739IHN_1	TBX21	GM12878	B Lymphocyte	Blood	38	0.9322	0.883	9065	0.175139	0.957
65155	Homo sapiens	GSM2026757	ZBTB48	HEK293	Epithelium	Embryonic Kidney	37	0.9095	0.987	10749	0.160072	0.9424
45582	Homo sapiens	GSM749705	CTCF	GM06990	B Lymphocyte	Blood	31	0.6028	0.844	32943	0.272971	0.9692
77258	Homo sapiens	GSM2574808	ZNF701	MCF-7			37	0.819	0.994	2417	0.04969	0.9646
88920	Homo sapiens	GSM2676806	SMARCA4	J-Lat A72			37	0.7701	0.934	161	0.099298	0.86
84928	Homo sapiens	GSM2741763	ZFX	MCF-7	Epithelium	Breast	36	0.9292	0.954	1351	0.243326	0.8374
75570	Homo sapiens	GSM2493883	SMC1A	HAP-1	Embryonic Stem Cell	Embryo	37	0.8821	0.996	5548	0.0677123	0.965
86794	Homo sapiens	GSM2326842	CEBPA	SKH1	SKH-1 cells		35	0.8598	0.978	845	0.0135322	0.959221
88347	Homo sapiens	GSM2813838	SMC3	HeLa	Epithelium	Cervix	36	0.8303	0.989	1858	0.0237783	0.9628
85972	Homo sapiens	GSM2465091	NELFA	HeLa		Adherent HeLa cells	36	0.8755	0.987	2804	0.0654383	0.9566
72878	Homo sapiens	GSM2243116	MYF5	Rh18	rhabdomyosarcoma		35	0.8755	0.966	3722	0.08229	0.9556
43763	Homo sapiens	GSM1314142	BRD4	DND-41	T Lymphocyte	Blood	34	0.6665	0.981	755	0.0673668	0.9624
68503	Homo sapiens	GSM1492702	H2AZ	MCF-7		Breast	39	0.7316	0.986	2391	0.0386722	0.9662
36908	Homo sapiens	GSM835863	EP300	SKNO-1	Myeloblast	Bone Marrow	38	0.8198	0.917	900	0.0127338	0.9532
65197	Homo sapiens	GSM2026885	KLF15	HEK293	Epithelium	Embryonic Kidney	38	0.8601	0.988	8398	0.0699675	0.959
45694	Homo sapiens	GSM935380	USF2	H1	Embryonic Stem Cell	Embryo	39	0.7446	0.996	3301	0.0275003	0.9486
87043	Homo sapiens	GSM2747756	SMC3	HeLa	Cervical Carcinoma		36	0.8295	0.828	24692	0.175642	0.9618
35768	Homo sapiens	GSM984392	FOXA1	C4-2B	Epithelium	Prostate	37	0.6773	0.989	6060	0.0809892	0.978
41695	Homo sapiens	GSM1164250	POLR2A	GM19204	Lymphoblastoid	Blood	37	0.7379	0.963	2852	0.0571583	0.9684
69626	Homo sapiens	GSM1655736	STAG1		Hematopoietic stem and progenitor cell		36	0.8841	0.994	3025	0.135998	0.9576
63631	Homo sapiens	ENCSR461ZJT_1	ZNF501	HEK293	Epithelium	Embryonic Kidney	40	0.9285	0.957	118	0.0570317	0.9402
35498	Homo sapiens	GSM1138985	CTCF		Lymphocyte	Blood	38	0.8436	0.82	7951	0.0513357	0.9676
9212	Homo sapiens	GSM779432	GABPA	HeLa	Epithelium	Cervix	37	0.7818	0.979	3359	0.0342815	0.9602
82633	Homo sapiens	GSM2735456	PRDM1	U266B1	Plasma Cell		38	0.7487	0.996	332	0.012585	0.836274
1991	Homo sapiens	GSM610336	FOS	K562	Erythroblast	Bone Marrow	29	0.6772	0.988	11389	0.085089	0.971
8823	Homo sapiens	GSM831042	SUZ12	H1	Embryonic Stem Cell	Embryo	38	0.6989	0.993	455	0.0183025	0.9238
74431	Homo sapiens	GSM2224584	TFAP4	COLO-320	Colorectal cancer cell line		39	0.8599	0.982	20033	0.195243	0.8082
46039	Homo sapiens	GSM1003626	EP300	SK-N-SH	Neuroblastoma cell	Brain	40	0.8272	0.992	13954	0.156296	0.9846
51841	Homo sapiens	GSM1543792	TOP1	LNCaP	Epithelium	Prostate	38	0.8534	0.996	472	0.0724998	0.9632
38784	Homo sapiens	GSM1208670	RFX1	LoVo		Colon	39	0.8109	0.854	1165	0.0543285	0.966
38763	Homo sapiens	GSM1208598	CEBPB	LoVo		Colon	39	0.806	0.903	566	0.0211357	0.9412
49276	Homo sapiens	GSM1430921	ZBTB17	LS174T	Epithelium	Colon	35	0.7563	0.988	4787	0.0678847	0.874
34332	Homo sapiens	GSM969566	POLR2A	LNCaP-abl	Epithelium	Prostate	35	0.8337	0.961	8769	0.240068	0.9762
63463	Homo sapiens	ENCSR395HWC_2	IKZF1	K562	Erythroblast	Bone Marrow	37	0.9257	0.848	10187	0.224909	0.9614
68859	Homo sapiens	GSM1858637	ESR1	ZR-75-1	Embryonic Stem Cell	Breast	39	0.8666	0.985	13625	0.158134	0.9284
47078	Homo sapiens	GSM1038697	TAL1		Erythroid Cell		38	0.6424	0.99	3977	0.023353	0.9234
45161	Homo sapiens	GSM1003580	H2AZ	A549	Epithelium	Lung	38	0.7875	0.991	2044	0.159085	0.977
39364	Homo sapiens	GSM934617	VDR	LX2	Hepatic Stellate Cell		38	0.8209	0.977	5610	0.0704657	0.9758
4118	Homo sapiens	GSM393950	HDAC1		T Lymphocyte	Blood	30	0.5777	0.857	846	0.0177663	0.9642
42918	Homo sapiens	GSM1240813	CTCF	GP5d		Colon	39	0.8087	0.856	20629	0.271149	0.972
49238	Homo sapiens	GSM1424526	ETS1	DU145	Epithelium	Prostate	38	0.7361	0.997	579	0.0368542	0.9436
8783	Homo sapiens	GSM831002	KDM1A	K562	Erythroblast	Bone Marrow	38	0.7469	0.878	2661	0.0509602	0.969
51805	Homo sapiens	GSM1537297	POLR2A	ZR-75-1	Epithelium	Mammary Gland	38	0.9001	0.955	6281	0.0920195	0.964
82644	Homo sapiens	GSM2401447	FOXA2	BJ	Fibroblast	Skin	38	0.9172	0.947	16856	0.201348	0.873
46357	Homo sapiens	GSM1010799	ZBTB33	SK-N-SH	Neuroblastoma cell	Brain	39	0.8208	0.993	2310	0.0539465	0.9684
68001	Homo sapiens	GSM1825678	GRHL2	PEO1			39	0.7418	0.986	8779	0.072615	0.9718
46262	Homo sapiens	GSM1010737	POLR2A	HL-60	Promyeloblast	Blood	39	0.8509	0.993	10513	0.194246	0.976
46201	Homo sapiens	GSM803474	POLR2A	HCT-116		Colon	38	0.7524	0.979	14256	0.257643	0.9744
69879	Homo sapiens	GSM1527710	CDK9		Th1		38	0.7155	0.968	2231	0.0464302	0.9582
73449	Homo sapiens	GSM2108044	RUNX1	MV4-11	AML cell		38	0.7656	0.926	8383	0.102289	0.966
53306	Homo sapiens	GSM1480745	LMO2	TSU-1621-MT			37	0.8124	0.96	11918	0.0751393	0.9602
85289	Homo sapiens	GSM2809611	SMC1A	HCT-116		Colon	34	0.8385	0.969	19702	0.099261	0.9662
68323	Homo sapiens	GSM1556929	ESR1	LY2		Breast	36	0.8588	0.952	32536	0.364918	0.9018
8090	Homo sapiens	GSM624081	CTCF	NHEK	Keratinocyte	Skin	29	0.7323	0.914	49725	0.617605	0.9754
74430	Homo sapiens	GSM2224585	ELF1		Colorectal cancer cell line		39	0.7948	0.931	9410	0.0772855	0.965
56665	Homo sapiens	GSM1716765	FOXA1	LHSAR	Epithelium	Prostate	34	0.8733	0.938	49762	0.604894	0.8412
77059	Homo sapiens	GSM2466635	ZNF695	293T			36	0.8546	0.997	532	0.0130692	0.842
86456	Homo sapiens	GSM2350452	BRD4	C4-2		Prostate	37	0.9063	0.973	5206	0.27679	0.9586
63363	Homo sapiens	ENCSR350XWY_2	C11orf30	K562	Erythroblast	Bone Marrow	40	0.7784	0.907	18370	0.200878	0.9164
69893	Homo sapiens	GSM2144761	FOXA1			endometrioid adenocarcinoma	38	0.7866	0.994	1047	0.014089	0.922682
64382	Homo sapiens	ENCSR744XTG_2	SUZ12	GM12878	B Lymphocyte	Blood	38	0.9151	0.951	979	0.0270248	0.9198
69878	Homo sapiens	GSM1527711	CDK9		Th2		38	0.6697	0.972	1820	0.0408422	0.955
45339	Homo sapiens	GSM733760	H2AZ		Myoblast	Skeletal Muscle	31	0.7492	0.995	4218	0.185453	0.9742
35475	Homo sapiens	GSM983102	NKX2-1	NCI-H2087		Lung	38	0.8623	0.998	441	0.0333063	0.95
46302	Homo sapiens	GSM803378	SIX5	K562	Erythroblast	Bone Marrow	39	0.7715	0.98	2262	0.022334	0.9576
39779	Homo sapiens	GSM1113434	REPIN1	Kasumi-1	Myeloblast	Blood	34	0.9107	0.923	7468	0.0941793	0.95
73699	Homo sapiens	GSM2212239	MED1	SEM	B Lymphocyte		39	0.8601	0.979	5722	0.276483	0.9718
57806	Homo sapiens	GSM1416807	BRD3	LX2	Hepatic Stellate Cell		39	0.8866	0.983	678	0.0464458	0.968
35945	Homo sapiens	GSM958752	FOXA1	Huh7	Epithelium	Liver	33	0.813	0.941	4415	0.0259255	0.9324
55566	Homo sapiens	GSM1703911	MEF2B	KARPAS-422	B Lymphocyte		37	0.7633	0.861	1182	0.0129287	0.791345
72382	Homo sapiens	GSM1904600	SIX1		Cortex	Embryonic Kidney	38	0.8977	0.997	383	0.0223402	0.9202
9320	Homo sapiens	GSM941219	NIPBL	LCL	Lymphoblastoid	Blood	37	0.608	0.937	3330	0.0519153	0.969
50973	Homo sapiens	GSM1126875	NR2C2	WI-38	Fibroblast	Lung	39	0.7992	0.99	1097	0.0182335	0.893912
8532	Homo sapiens	GSM866196	VEZF1	HeLa-S3	Epithelium	Cervix	37	0.6171	0.99	182	0.0199423	0.8974
63076	Homo sapiens	ENCSR239ZLZ_1	FOSL1	K562	Erythroblast	Bone Marrow	38	0.8208	0.988	11179	0.160735	0.9782
50434	Homo sapiens	GSM1466691	ELK3		Endothelial Cell	Umbilical Vein	38	0.8015	0.842	2506	0.0219433	0.9534
43165	Homo sapiens	GSM1257396	NR2F2		Stromal Cell		39	0.9026	0.965	7677	0.089298	0.9794
45747	Homo sapiens	GSM935555	PRDM1	HeLa-S3	Epithelium	Cervix	37	0.6323	0.987	2319	0.0221785	0.948
33484	Homo sapiens	GSM798431	ESR1	BT-474	Epithelium	Mammary Gland	39	0.9932	0.975	16626	0.196052	0.9634
75850	Homo sapiens	GSM2214097	BRD4	Rh4	rhabdomyosarcoma		35	0.8848	0.978	1146	0.0713495	0.9468
36362	Homo sapiens	GSM938410	GTF2B	IMR90	Fibroblast	Lung	36	0.8676	0.972	1243	0.012629	0.9172
64442	Homo sapiens	ENCSR767HOP_2	ZSCAN20	HEK293	Epithelium	Embryonic Kidney	37	0.9085	0.988	1338	0.031563	0.889
50516	Homo sapiens	GSM1519151	NIPBL	Ramos	B Lymphocyte		38	0.592	0.964	1871	0.0800705	0.864
84398	Homo sapiens	GSM2467011	RUNX1			Kidney	38	0.6883	0.984	20923	0.34556	0.742
62639	Homo sapiens	ENCSR076YPO_2	RNF2	K562	Erythroblast	Bone Marrow	38	0.8226	0.995	2951	0.0694318	0.9628
37354	Homo sapiens	GSM1010723	JUN	A549	Epithelium	Lung	38	0.6764	0.972	5767	0.083783	0.976
42931	Homo sapiens	GSM1240826	SMC3	GP5d		Colon	39	0.7076	0.949	14486	0.157406	0.977
1328	Homo sapiens	GSM320734	POLR2A	HeLa-S3	Epithelium	Cervix	56	0.6955	0.97	11261	0.451122	0.9762
72109	Homo sapiens	GSM1835897	SMARCA4	TTC-549	Liver cell	Liver	39	0.8808	0.988	408	0.0109523	0.9586
63407	Homo sapiens	ENCSR369NGL_2	POLR2AphosphoS5		iPSC		36	0.8771	0.993	9913	0.162927	0.9742
81174	Homo sapiens	GSM2113542	MYCN	SHEP-21N	Neuroblastoma cell	Bone Marrow	34	0.8607	0.976	2570	0.0598265	0.9672
45893	Homo sapiens	GSM935565	RFX5	K562	Erythroblast	Bone Marrow	36	0.7863	0.987	794	0.0234453	0.8732
1362	Homo sapiens	GSM320736	STAT1	HeLa-S3	Epithelium	Cervix	56	0.5314	0.988	6978	0.152789	0.9358
45796	Homo sapiens	GSM935621	ESRRA	HepG2	Epithelium	Liver	26	0.6832	0.985	907	0.0180053	0.926
46050	Homo sapiens	GSM1022637	CTCF	WI-38	Fibroblast	Lung	39	0.7148	0.938	19649	0.113187	0.97
64874	Homo sapiens	ENCSR926KTP_1	IRF9	K562	Erythroblast	Bone Marrow	38	0.9171	0.954	468	0.0162398	0.8092
41696	Homo sapiens	GSM1164251	POLR2A	GM19238	Lymphoblastoid	Blood	38	0.7831	0.965	1499	0.0240922	0.9628
45636	Homo sapiens	GSM935345	ELK1	GM12878	B Lymphocyte	Blood	39	0.7891	0.995	1593	0.019059	0.96
67318	Homo sapiens	GSM1701825	SOX2		hESC		39	0.7609	0.996	6063	0.0483558	0.9666
68844	Homo sapiens	GSM1858653	ESR1	T47D	Embryonic Stem Cell	Breast	39	0.8618	0.985	4026	0.0713328	0.9606
63808	Homo sapiens	ENCSR528PSI_1	HLF	HepG2	Epithelium	Liver	36	0.8372	0.993	23171	0.133433	0.8866
69220	Homo sapiens	GSM2095818	POU2F2	HBL1	B cell lymphoma		39	0.7713	0.986	934	0.0294993	0.8882
63278	Homo sapiens	ENCSR318LVG_2	ZBTB40	MCF-7	Epithelium	Breast	39	0.9045	0.922	4638	0.0765708	0.8022
64618	Homo sapiens	ENCSR835TCD_2	HDAC8	K562	Erythroblast	Bone Marrow	37	0.8765	0.803	248	0.0214734	0.87
69627	Homo sapiens	GSM1655735	CTCF		Hematopoietic stem and progenitor cell		38	0.8199	0.992	12591	0.129708	0.9642
45861	Homo sapiens	GSM935519	CEBPB	IMR90	Fibroblast	Lung	39	0.8313	0.984	64515	0.342078	0.9726
85392	Homo sapiens	GSM2333815	ATF3	GM00739	Fibroblast		40	0.8144	0.886	7691	0.296606	0.9604
67615	Homo sapiens	GSM1574273	ELF3	CFPAC-1		Pancreatic ductal	38	0.8613	0.991	10271	0.204373	0.9676
70118	Homo sapiens	GSM1700642	NEUROD1	NCI-H524			38	0.8486	0.975	2768	0.0200125	0.863
42926	Homo sapiens	GSM1240821	MYC	GP5d		Colon	39	0.5636	0.899	817	0.0489228	0.9602
46348	Homo sapiens	GSM1010858	TEAD4	SK-N-SH	Neuroblastoma cell	Brain	39	0.66	0.991	6439	0.086717	0.9778
81884	Homo sapiens	GSM1936757	HIRA	IMR90	Fibroblast	Lung	38	0.8152	0.992	707	0.0700512	0.8832
33219	Homo sapiens	GSM1198993	SOX2	ReN-VM	Neural Stem Cell		39	0.7194	0.984	956	0.0716135	0.8142
42537	Homo sapiens	GSM1234181	CTCF	GM2610	Lymphoblastoid	Blood	37	0.9618	0.864	44720	0.56801	0.9748
82124	Homo sapiens	GSM2125135	ESR1	T47D	cancer cells	Breast	36	0.844	0.965	1317	0.0136557	0.896917
72412	Homo sapiens	GSM2151648	POLR2A	MCF-7	Human Breast Cancer Cell	Breast	34	0.8529	0.993	7054	0.138331	0.9704
87891	Homo sapiens	GSM2865075	RPE			Retina	40	0.8096	0.897	2172	0.0292255	0.9334
660	Homo sapiens	GSM754331	JUND	GM12878	B Lymphocyte	Blood	27	0.7717	0.991	2859	0.0274308	0.975
49781	Homo sapiens	GSM1506078	CHD7		iPSC		38	0.8996	0.986	294	0.0201232	0.9048
86894	Homo sapiens	GSM2797149	GATA3			Breast	36	0.7831	0.991	2723	0.0965078	0.9558
72119	Homo sapiens	GSM1835884	SMARCA4	BT-16		Brain	38	0.8461	0.995	3458	0.0545127	0.96
54104	Homo sapiens	GSM1678029	DAXX	PC-3	Epithelium	Prostate	38	0.8573	0.987	23762	0.23503	0.9816
42297	Homo sapiens	GSM1233915	CTCF	GM12890	Lymphoblastoid	Blood	37	0.959	0.828	40609	0.533718	0.9724
5573	Homo sapiens	GSM804013	GATA1		Erythroblast	Blood	37	0.7784	0.871	5870	0.155199	0.9668
64653	Homo sapiens	ENCSR847LBF_1	FOXJ2	K562	Erythroblast	Bone Marrow	38	0.839	0.989	1413	0.036335	0.953
45927	Homo sapiens	GSM935372	POLR3A	K562	Erythroblast	Bone Marrow	30	0.7113	0.95	894	0.125353	0.777621
56047	Homo sapiens	GSM1861929	CREB1	HepG2	Epithelium	Liver	38	0.7591	0.968	13222	0.302148	0.974
2318	Homo sapiens	GSM659789	FOS	MCF-7	Epithelium	Breast	30	0.7957	0.99	1812	0.0143632	0.973
47333	Homo sapiens	GSM1164151	AR	DU145	Epithelium	Prostate	38	0.7867	0.989	12901	0.109219	0.778
45552	Homo sapiens	GSM822288	POLR2A	A549	Epithelium	Lung	39	0.7251	0.989	8672	0.162288	0.9774
70759	Homo sapiens	GSM1250376	OGT	HEK293	HEK 293 Cell Line		38	0.7356	0.901	6925	0.0668805	0.9718
45224	Homo sapiens	GSM1003579	H2AZ	H1	Embryonic Stem Cell	Embryo	32	0.8376	0.997	204	0.0667097	0.9626
966	Homo sapiens	GSM563088	PRDM14	H1	Embryonic Stem Cell	Embryo	27	0.6351	0.989	3300	0.0472028	0.8212
74147	Homo sapiens	GSM2154997	GATA3	MCF-7		Breast	40	0.8605	0.877	4168	0.0424723	0.9136
56820	Homo sapiens	GSM1817199	TFAP2A		Neural crest cell	Cranial	39	0.9144	0.975	28762	0.307706	0.9522
53307	Homo sapiens	GSM1480746	GATA2	TSU-1621-MT			38	0.8467	0.896	1396	0.011631	0.9314
44098	Homo sapiens	GSM1056936	FOXP3		T Lymphocyte	Blood	39	0.6248	0.844	902	0.018531	0.9532
64445	Homo sapiens	ENCSR768LIO_1	OVOL3	HEK293	Epithelium	Embryonic Kidney	37	0.925	0.988	239	0.0189805	0.8856
46195	Homo sapiens	GSM803501	TAF7	H1	Embryonic Stem Cell	Embryo	33	0.6385	0.986	2035	0.0531887	0.959
88623	Homo sapiens	GSM2550259	POLR2A		Fibroblast		38	0.8679	0.981	5497	0.203743	0.9776
68119	Homo sapiens	GSM1844442	KDM1A	SKNO-1	Myeloblast	Bone Marrow	38	0.8512	0.949	533	0.0244212	0.7114
84580	Homo sapiens	GSM2443456	SMC1A	LCL	B Lymphocyte		38	0.9125	0.944	2211	0.286049	0.980504
38658	Homo sapiens	GSM1208794	SOX2	LoVo		Colon	38	0.6895	0.896	1123	0.0505128	0.9692
54657	Homo sapiens	GSM1524254	TLX1	ALL-SIL	T Lymphocyte	Blood	36	0.812	0.981	3017	0.041374	0.8986
75838	Homo sapiens	GSM2214115	MYOG	Rh4	rhabdomyosarcoma		35	0.8702	0.962	1147	0.0240255	0.9402
81582	Homo sapiens	GSM2550237	EP300		Progenitor Cells		39	0.998	0.986	7937	0.14827	1
37173	Homo sapiens	GSM894103	MAX	H2171	Epithelium	Lung	38	0.8721	0.938	27842	0.451404	0.9474
9503	Homo sapiens	GSM929914	PGBD3		Fibroblast		30	0.8223	0.983	559	0.0215233	0.8976
75141	Homo sapiens	GSM2360958	POLR2A	Huh7	Epithelium	Liver	39	0.8164	0.971	2119	0.0238508	0.9336
68490	Homo sapiens	GSM1705249	KAT5	K562	Lymphoblast		37	0.8377	0.999	215	0.010029	0.9384
74343	Homo sapiens	GSM2432982	NEUROD1	D283 Med			33	0.9018	0.914	26543	0.276687	0.923
47584	Homo sapiens	GSM1246721	SMAD3	A549	Epithelium	Lung	39	0.6742	0.996	1049	0.0416982	0.955
77535	Homo sapiens	GSM2132551	TFDP1	MM1.S	B Lymphocyte	Blood	39	0.8038	0.989	1723	0.0426485	0.9678
45506	Homo sapiens	GSM1003530	H2AZ	NHLF	Fibroblast	Lung	35	0.855	0.998	2985	0.172321	0.9788
52496	Homo sapiens	GSM1503215	TCF21			Coronary artery smooth muscle	39	0.7781	0.85	13153	0.124451	0.9778
88140	Homo sapiens	GSM2293478	EP300	786-O	Epithelium	Kidney	37	0.8947	0.988	113	0.0144327	0.971805
64977	Homo sapiens	ENCSR966PJJ_1	WT1	HEK293	Epithelium	Embryonic Kidney	37	0.92	0.984	2805	0.0704593	0.9262
70926	Homo sapiens	GSM2295949	TRIM28	BJAB	B Lymphocyte		35	0.8844	0.99	2044	0.111122	0.7724
33495	Homo sapiens	GSM798432	ESR1	TAM_R	Epithelium	Mammary Gland	31	0.9917	0.978	23899	0.234724	0.9284
64913	Homo sapiens	ENCSR948JXU_2	BCL3	A549	Epithelium	Lung	36	0.873	0.986	5376	0.121658	0.9748
45695	Homo sapiens	GSM935293	MXI1	H1	Embryonic Stem Cell	Embryo	39	0.8003	0.996	1332	0.0252118	0.9624
38864	Homo sapiens	GSM1208673	RXRA	LoVo		Colon	39	0.7833	0.905	250	0.0233352	0.9534
86444	Homo sapiens	GSM2125122	PR	T47D	cancer cells	Breast	38	0.8492	0.952	1817	0.0275822	0.9252
2393	Homo sapiens	GSM614623	STAG1	MCF-7	Epithelium	Breast	33	0.8632	0.973	56444	0.473978	0.9812
52681	Homo sapiens	GSM1551468	FOXA2	CyT49	Embryonic Stem Cell	Embryo	38	0.8067	0.925	6619	0.141128	0.9248
67600	Homo sapiens	GSM1919983	KLF6	CFPAC-1	original PDAC cell line	Pancreatic ductal	38	0.8568	0.978	129	0.0373983	0.9618
87801	Homo sapiens	GSM2277161	FOXA1	22RV1	Epithelium	Prostate	38	0.8389	0.946	20253	0.151564	0.9496
50020	Homo sapiens	GSM937871	SCML2	K562	Erythroblast	Bone Marrow	38	0.6522	0.898	453	0.0183675	0.778
62705	Homo sapiens	ENCSR099NCH_2	ZNF24	K562	Erythroblast	Bone Marrow	38	0.9288	0.956	2027	0.0874137	0.7016
88432	Homo sapiens	GSM2644607	POLR2A	T47D	Epithelium	Mammary Gland	35	0.8455	0.952	7464	0.125098	0.9666
57173	Homo sapiens	GSM1893934	BRD4	MOLM-14	Myeloid Cell		34	0.8554	0.986	1592	0.175806	0.9566
46129	Homo sapiens	GSM803386	EBF1	GM12878	B Lymphocyte	Blood	29	0.5923	0.988	19654	0.214802	0.97
64556	Homo sapiens	ENCSR803JLV_2	IKZF2	HEK293	Epithelium	Embryonic Kidney	36	0.9312	0.963	23572	0.29389	0.8854
55778	Homo sapiens	GSM1817662	CTCF	Ovcar8			37	0.8198	0.988	17476	0.333336	0.9668
35517	Homo sapiens	GSM763404	BCL6	OCI-Ly1	B cell lymphoma	Bone Marrow	37	0.7771	0.954	13991	0.291723	0.946
45954	Homo sapiens	GSM935311	MAFK	K562	Erythroblast	Bone Marrow	36	0.7462	0.994	10797	0.0736423	0.7102
46272	Homo sapiens	GSM803384	SPI1	K562	Erythroblast	Bone Marrow	29	0.577	0.987	19864	0.132855	0.936
73961	Homo sapiens	GSM2466522	ZNF2	293T			36	0.8465	0.996	787	0.01152	0.768597
72352	Homo sapiens	GSM2026066	RUNX1	Kasumi-1	Acute myeloid leukemia		37	0.7973	0.881	9750	0.192531	0.972
70953	Homo sapiens	GSM1976302	E2F1	Raji	B Lymphocyte	Blood	37	0.8081	0.922	2150	0.0367748	0.9662
5888	Homo sapiens	GSM665907	LIN9	HeLa	Epithelium	Cervix	33	0.8275	0.987	723	0.0113673	0.9574
38778	Homo sapiens	GSM1208678	SMC1A	LoVo		Colon	39	0.8276	0.979	19288	0.146983	0.9766
40226	Homo sapiens	GSM1195559	CDK9		B Lymphocyte	Blood	38	0.7745	0.937	4517	0.09261	0.9696
1175	Homo sapiens	GSM700356	TRIM28	HEK293	Epithelium	Embryonic Kidney	33	0.6395	0.994	1757	0.0424583	0.7772
42397	Homo sapiens	GSM1234025	STAG1	GM18526	Lymphoblastoid	Blood	37	0.9404	0.834	21599	0.220893	0.971
69798	Homo sapiens	GSM2042854	PPARG	HT29	colorectal adenocarcinoma		39	0.875	0.979	14555	0.197426	0.966
2283	Homo sapiens	GSM699984	E2F1	MCF-7	Epithelium	Breast	29	0.5838	0.976	8067	0.216119	0.9762
33471	Homo sapiens	GSM945570	POLR2A	Raji	B Lymphocyte	Blood	38	0.7296	0.953	4865	0.0773738	0.9644
85706	Homo sapiens	GSM2359460	BRD4	RT112	Epithelium	Urinary Bladder	36	0.8413	0.97	1302	0.152608	0.9746
65063	Homo sapiens	GSM2026820	ZNF574	HEK293	Epithelium	Embryonic Kidney	38	0.8899	0.963	2436	0.0596088	0.957
37565	Homo sapiens	GSM1141538	REPIN1	DLD-1	Epithelium	Colon	28	0.78	0.968	1809	0.0719067	0.9666
54673	Homo sapiens	GSM1535709	HNF4A	HCT-116		Colon	39	0.869	0.973	3975	0.0501528	0.8784
72395	Homo sapiens	GSM2066437	POLR2A	NCI-H2087	Epithelium	Lung	37	0.8992	0.992	3568	0.141754	0.975
77256	Homo sapiens	GSM2574810	ZXDC	MCF-7			36	0.8294	0.994	3650	0.0734185	0.9794
37583	Homo sapiens	GSM1122314	ERG	ME-1	Leukemia Cell		36	0.6738	0.819	22898	0.430334	0.9718
62771	Homo sapiens	ENCSR121PFY_1	CDC5L	K562	Erythroblast	Bone Marrow	38	0.9338	0.962	391	0.0183987	0.8014
49493	Homo sapiens	GSM1463939	CDK7	Jurkat	T Lymphocyte	Blood	38	0.7961	0.863	1271	0.0210033	0.962
47601	Homo sapiens	GSM1250899	KLF5	KATO III		Stomach	37	0.6748	0.988	6153	0.071389	0.9618
47774	Homo sapiens	GSM1273197	LDB1		Erythroid Progenitor Cell	Blood	33	0.8286	0.899	11763	0.116152	0.9678
55321	Homo sapiens	GSM1617408	FOXA2	Caco-2	Epithelium	Colon	38	0.8645	0.994	16304	0.107505	0.9638
33546	Homo sapiens	GSM970259	POLR2A		Proerythroblast	Fetal Liver	39	0.7942	0.951	8177	0.270769	0.9762
39972	Homo sapiens	GSM849304	CTCF	GM12871	B Lymphocyte	Blood	31	0.7492	0.954	34368	0.282632	0.9692
45189	Homo sapiens	GSM1003464	CTCF	DND-41	T Lymphocyte	Blood	33	0.8009	0.859	40165	0.43008	0.9744
46062	Homo sapiens	GSM803429	USF1	A549	Epithelium	Lung	37	0.6705	0.984	7245	0.0792402	0.9684
49195	Homo sapiens	GSM1415125	POLR2A	LNCaP	Epithelium	Prostate	38	0.8431	0.973	12836	0.350736	0.9732
81944	Homo sapiens	GSM2436683	MKL2	A673	Polygonal	Muscle	36	0.9885	0.87	389	0.101144	0.9632
4985	Homo sapiens	GSM486462	POLR2A	GM19099	Lymphoblastoid	Blood	26	0.7813	0.913	11241	0.41224	0.9712
45839	Homo sapiens	GSM749675	CTCF		Epithelium	Mammary Gland	35	0.8311	0.975	38142	0.344383	0.9732
85815	Homo sapiens	GSM2730054	CTCF	JHU-011	Erythroblast	Fetal Liver	35	0.8795	0.953	37979	0.327935	0.9704
57960	Homo sapiens	GSM1550646	JMJD1C	Kasumi-1	Myeloblast	Blood	38	0.8389	0.942	6722	0.0742628	0.9696
42214	Homo sapiens	GSM1227206	STAT3	OCI-Ly3	B Lymphocyte	Bone Marrow	37	0.7505	0.986	934	0.026222	0.941
45565	Homo sapiens	GSM749750	CTCF	AG09309	Fibroblast	Skin	39	0.8211	0.962	32833	0.309592	0.9736
72367	Homo sapiens	GSM1975018	TCF4	CAL-1	Plasmacytoid dendritic cell		37	0.6263	0.979	23461	0.260373	0.925
82348	Homo sapiens	GSM2909536	ZFX	PrEC	Epithelium	Prostate	40	0.8419	0.958	283	0.0201218	0.959
65108	Homo sapiens	GSM2026829	OSR2	HEK293	Epithelium	Embryonic Kidney	37	0.8795	0.974	6915	0.0592295	0.9408
56555	Homo sapiens	GSM1670706	MED1	HuCCT1			38	0.8527	0.979	341	0.0700438	0.9716
56265	Homo sapiens	GSM1527034	AR	CWR22Pc	Epithelium	Prostate	39	0.981	0.947	35697	0.367088	0.9678
56953	Homo sapiens	GSM1841308	SPI1	RS4	B Lymphocyte		36	0.832	0.98	20244	0.168297	0.8712
33180	Homo sapiens	GSM894098	MYC	H128	Epithelium	Lung	39	0.6823	0.944	495	0.0247388	0.9532
82347	Homo sapiens	GSM2909537	POLR2A	C4-2B	Epithelium	Prostate	40	0.849	0.947	180	0.0105992	0.938307
69868	Homo sapiens	GSM1961568	MED1	MHH-MED-1	Th1		39	0.602	0.956	1409	0.0341573	0.9538
9194	Homo sapiens	GSM957607	TCF7L1	RPMI-8402	T cell leukemia	Blood	39	0.733	0.926	7208	0.0991973	0.9588
84204	Homo sapiens	GSM2537215	HOXB13	22RV1	Epithelium	Prostate	38	0.859	0.984	677	0.0108807	0.943287
49449	Homo sapiens	GSM1462478	NRF1	T47D	Epithelium	Mammary Gland	39	0.8164	0.917	4432	0.0876278	0.956
64981	Homo sapiens	ENCSR966ULI_1	PATZ1	HEK293	Epithelium	Embryonic Kidney	36	0.917	0.983	1569	0.10568	0.957
36841	Homo sapiens	GSM1099033	TCF7L2	MDA-MB-453	Epithelium	Mammary Gland	37	0.8432	0.939	4023	0.142459	0.9722
49740	Homo sapiens	GSM1501166	SPI1	Kasumi-1	Myeloblast	Blood	38	0.8307	0.991	11880	0.068649	0.9536
77262	Homo sapiens	GSM2574792	HMG20A	GM12878	B Lymphocyte	Blood	36	0.7662	0.985	377	0.025362	0.9668
46067	Homo sapiens	GSM1010826	FOXA1	A549	Epithelium	Lung	37	0.7682	0.976	18794	0.152698	0.9804
49548	Homo sapiens	GSM1466842	POLR2A	H9	Embryonic Stem Cell	Embryo	38	0.8504	0.819	818	0.0322105	0.9584
63479	Homo sapiens	ENCSR402IDP_1	CTCF	MM.1S	B Lymphoblast	Blood	36	0.8399	0.997	27122	0.139142	0.9732
84785	Homo sapiens	GSM2494984	GATA2	SKH1			34	0.7964	0.976	5719	0.0789035	0.969
71867	Homo sapiens	GSM2040038	SMC1A	A549	Epithelium	Lung	38	0.8556	0.994	26714	0.131867	0.9744
42854	Homo sapiens	GSM1239594	MAFK	LoVo		Colon	39	0.7149	0.955	341	0.0116188	0.852179
33135	Homo sapiens	GSM986063	ESR1	MCF-7	Epithelium	Breast	39	0.8797	0.929	45509	0.525527	0.9548
75848	Homo sapiens	GSM2214099	CTCF	Rh4	rhabdomyosarcoma		35	0.9144	0.94	34972	0.447525	0.9776
8482	Homo sapiens	GSM818282	KAT7	RKO	Epithelium	Colon	38	0.8011	0.996	553	0.0885757	0.964
35828	Homo sapiens	GSM714610	REPIN1	LNCaP	Epithelium	Prostate	34	0.7497	0.971	2361	0.020504	0.958
46101	Homo sapiens	GSM1010855	NFIC	ECC-1	Epithelium	Endometrium	38	0.8181	0.995	10409	0.122687	0.9674
45279	Homo sapiens	GSM733785	CTCF	HeLa-S3	Epithelium	Cervix	29	0.6486	0.98	32414	0.201527	0.9754
36026	Homo sapiens	GSM1095934	HIRA		Epithelium	Cervix	37	0.6823	0.906	201	0.0122682	0.9166
53592	Homo sapiens	GSM1566728	MED1		Adipocyte		38	0.8728	0.919	12335	0.205528	0.8904
87143	Homo sapiens	GSM2472082	EWSR1	A673	Polygonal	Muscle	33	0.8719	0.957	801	0.0221285	0.9228
362	Homo sapiens	GSM575226	GATA6	Caco-2	Epithelium	Colon	36	0.6875	0.891	6384	0.090979	0.8916
46349	Homo sapiens	GSM1010835	MAX	SK-N-SH	Neuroblastoma cell	Brain	39	0.8206	0.994	11364	0.175525	0.9764
45978	Homo sapiens	GSM935563	ZNF217	MCF-7	Epithelium	Breast	39	0.8018	0.993	927	0.0285385	0.9756
82549	Homo sapiens	GSM2296278	TP53	Osteosarcoma Cell Line SJSA	Osteosarcoma cell		36	0.8631	0.991	6377	0.0767365	0.8086
49726	Homo sapiens	GSM1499403	ASCL1	NCI-H2107	Epithelium	Lung	38	0.8569	0.923	4797	0.0340063	0.7834
72422	Homo sapiens	GSM1527697	POLR2A		Th2		39	0.597	0.978	16575	0.171895	0.971
3232	Homo sapiens	GSM602299	EP300		Neuroectoderm		37	0.7688	0.984	3891	0.0545505	0.9674
46073	Homo sapiens	GSM1010832	ZBTB33	A549	Epithelium	Lung	37	0.691	0.995	1146	0.033356	0.9676
88946	Homo sapiens	GSM2394422	RELA	JHU-06	Endothelial Cell		40	0.8675	0.856	11827	0.123944	0.9724
34675	Homo sapiens	GSM1168432	CHRM2	C4-12			31	0.722	0.976	1779	0.0242172	0.859
45774	Homo sapiens	GSM935498	MXI1	HeLa-S3	Epithelium	Cervix	37	0.651	0.986	2247	0.0559332	0.9716
33220	Homo sapiens	GSM1198716	NR5A2	MCF-7	Epithelium	Breast	37	0.7032	0.993	1189	0.0308465	0.8664
76519	Homo sapiens	GSM1698352	SETD1A		Erythroid Cell		38	0.7559	0.983	2679	0.0328685	0.9464
51522	Homo sapiens	GSM1505704	OTX2	HUES64	Embryonic Stem Cell	Embryo	38	0.7879	0.988	15628	0.154771	0.971
68230	Homo sapiens	GSM2103041	NR3C1	BEAS-2B	Epithelium	Lung	36	0.886	0.975	9680	0.167466	0.9752
4610	Homo sapiens	GSM651545	TAL1		Proerythroblast	Bone Marrow	38	0.7119	0.827	15465	0.317383	0.9714
42484	Homo sapiens	GSM1234122	CTCF	GM19240	Lymphoblastoid	Blood	37	0.9629	0.87	42832	0.588481	0.9734
5373	Homo sapiens	GSM838400	RUNX2	C4-2B	Epithelium	Prostate	36	0.693	0.852	16741	0.235648	0.9018
45669	Homo sapiens	GSM935291	POLR2A	GM15510	Lymphoblastoid	Blood	27	0.719	0.946	12186	0.42271	0.9736
81895	Homo sapiens	GSM2409695	SMARCC1		Embryonic Stem Cell	epithelioid sarcoma	34	0.8738	0.956	989	0.077958	0.9602
33720	Homo sapiens	GSM896988	MYC	BJ	Fibroblast	Skin	36	0.6899	0.993	2560	0.0530528	0.9474
1086	Homo sapiens	GSM727586	SMAD4	H9	Embryonic Stem Cell	Embryo	30	0.7527	0.994	3299	0.0397585	0.9356
56598	Homo sapiens	GSM1680102	GATA3	BE2-C	Neuroblast	Brain	37	0.8377	0.972	10107	0.0959212	0.967
48551	Homo sapiens	GSM1364026	SOX2		iPSC		38	0.6024	0.973	9407	0.0948555	0.9362
392	Homo sapiens	GSM732904	NOTCH1	CUTLL1	T Lymphocyte	Blood	33	0.6962	0.982	4728	0.100907	0.9536
65056	Homo sapiens	ENCSR993LMB_1	TGIF2	HepG2	Epithelium	Liver	36	0.8551	0.996	1457	0.060194	0.961
81896	Homo sapiens	GSM2409694	SMARCA4		Embryonic Stem Cell	epithelioid sarcoma	34	0.875	0.962	454	0.11245	0.9594
87381	Homo sapiens	GSM2050700	GATA6		Endoderm Cell	Endoderm	40	0.8911	0.912	29353	0.234938	0.8484
38811	Homo sapiens	GSM1208679	SMC3	LoVo		Colon	39	0.8322	0.98	24841	0.195531	0.9768
67683	Homo sapiens	GSM1939579	ZBTB7A		Proerythroblast		38	0.7997	0.932	734	0.0181002	0.9372
9206	Homo sapiens	GSM779426	HCFC1	HeLa	Epithelium	Cervix	37	0.7544	0.967	2049	0.0147745	0.868
86736	Homo sapiens	GSM2797089	NR3C1	MCF-7	Epithelium	Breast	36	0.7358	0.988	3925	0.0433552	0.947
46279	Homo sapiens	GSM803441	USF1	K562	Erythroblast	Bone Marrow	39	0.7506	0.908	16330	0.171845	0.9506
34078	Homo sapiens	GSM937561	CDK8		Epithelium	Colon	39	0.8508	0.988	544	0.0575712	0.9654
47288	Homo sapiens	GSM1125262	JUN	BT-549	Epithelium	Mammary Gland	39	0.8311	0.918	6739	0.0809167	0.9872
72625	Homo sapiens	GSM2442778	ETS1		Endothelial Cell	Umbilical Vein	38	0.8208	0.868	4176	0.0781108	0.9674
33179	Homo sapiens	GSM894090	POLR2A	P493-6	B cell lymphoma		39	0.826	0.993	4676	0.080403	0.9642
52500	Homo sapiens	GSM1503219	JUN			Coronary artery smooth muscle	37	0.7606	0.927	23078	0.129424	0.9724
74663	Homo sapiens	GSM2574772	ZNF18	K562	Erythroblast	Bone Marrow	39	0.8522	0.995	400	0.029779	0.9552
46037	Homo sapiens	GSM1003629	RFX5	SK-N-SH	Neuroblastoma cell	Brain	39	0.8204	0.987	2856	0.0623408	0.9506
71319	Homo sapiens	GSM2297331	RAD21	HCT-116	Colon cancer cell	Colon	36	0.8741	0.987	19750	0.271213	0.9698
37641	Homo sapiens	GSM726989	POLR2A	U937		Pleura	33	0.6199	0.822	5605	0.0352795	0.9722
47595	Homo sapiens	GSM1250893	GATA6	YCC3	Epithelium		37	0.6554	0.986	11513	0.087116	0.946
45617	Homo sapiens	GSM935330	E2F4	GM12878	B Lymphocyte	Blood	39	0.819	0.996	1230	0.0173005	0.9526
76117	Homo sapiens	GSM2467212	H2AZ	MCF-7		Mammary Gland	37	0.7629	0.978	10173	0.171954	0.9794
82793	Homo sapiens	GSM2802959	MED1	hMSC-TERT4			38	0.8817	0.98	2258	0.0712625	0.9704
46205	Homo sapiens	GSM1010836	USF1	HCT-116		Colon	38	0.836	0.989	7959	0.130497	0.9678
46147	Homo sapiens	GSM1010729	MTA3	GM12878	B Lymphocyte	Blood	37	0.7238	0.996	716	0.109413	0.9738
76403	Homo sapiens	GSM2628090	RELB	GM12878	Lymphoblastoid		38	0.5446	0.835	9513	0.0819808	0.9388
62555	Homo sapiens	ENCSR017QBI_2	ZNF600	HEK293	Epithelium	Embryonic Kidney	36	0.9207	0.982	1288	0.130512	0.93
46070	Homo sapiens	GSM1010728	MAX	A549	Epithelium	Lung	38	0.8298	0.993	8400	0.167564	0.9766
77164	Homo sapiens	GSM2466489	ZNF189	293T			36	0.8049	0.994	1193	0.0191937	0.7222
45862	Homo sapiens	GSM935624	RAD21	IMR90	Fibroblast	Lung	39	0.8125	0.987	27945	0.209384	0.9804
1300	Homo sapiens	GSM604663	NR3C1	HeLa	Epithelium	Cervix	37	0.8175	0.935	3277	0.0405122	0.9668
49778	Homo sapiens	GSM1506075	CHD8		iPSC		38	0.8884	0.955	1146	0.0779388	0.9574
63633	Homo sapiens	ENCSR462FWS_1	ZNF101	HEK293	Epithelium	Embryonic Kidney	37	0.9385	0.932	140	0.036132	0.94
55816	Homo sapiens	GSM1820921	BRD4	293T			38	0.9138	0.983	121	0.0222423	0.757086
39918	Homo sapiens	GSM1162749	ZC3H8	HCT-116		Colon	33	0.7413	0.817	286	0.0109945	0.8466
38187	Homo sapiens	GSM808768	POLR2A	FB0167P	Fibroblast		38	0.7947	0.96	6216	0.0988345	0.974
67611	Homo sapiens	GSM1574277	KLF5	CFPAC-1		Pancreatic ductal	39	0.8908	0.973	377	0.108208	0.9726
81802	Homo sapiens	GSM2125155	ESR1	MIN	cancer cells	Breast	37	0.5904	0.843	8686	0.0865252	0.934
82063	Homo sapiens	GSM2519947	NR3C1			Muscle	36	0.914	0.979	21845	0.32529	0.9858
50398	Homo sapiens	GSM1442006	MYB	Jurkat	T Lymphocyte	Blood	39	0.8508	0.988	22296	0.232108	0.9724
45866	Homo sapiens	GSM1003614	MXI1	IMR90	Fibroblast	Lung	39	0.7499	0.968	5513	0.0718962	0.9728
42311	Homo sapiens	GSM1233931	STAG1	GM12890	Lymphoblastoid	Blood	35	0.9339	0.916	25779	0.393121	0.9746
45619	Homo sapiens	GSM935386	POLR2A	GM12878	B Lymphocyte	Blood	27	0.7013	0.991	8383	0.237798	0.9762
46144	Homo sapiens	GSM803420	MEF2C	GM12878	B Lymphocyte	Blood	34	0.5959	0.971	3860	0.0483555	0.966
46314	Homo sapiens	GSM1010864	GABPA	MCF-7	Epithelium	Breast	38	0.6942	0.972	5940	0.159517	0.9704
63718	Homo sapiens	ENCSR494PWZ_1	ZC3H8	K562	Erythroblast	Bone Marrow	37	0.909	0.95	248	0.056186	0.923
46013	Homo sapiens	GSM1022643	CTCF	NB4	Promyelocytic cell	Blood	38	0.7174	0.983	30008	0.156114	0.9722
62899	Homo sapiens	ENCSR162MTR_1	ZNF346	HEK293	Epithelium	Embryonic Kidney	37	0.9125	0.977	140	0.0358537	0.9302
4979	Homo sapiens	GSM486452	POLR2A	GM19193	Lymphoblastoid	Blood	26	0.7955	0.959	8422	0.257788	0.9738
46024	Homo sapiens	GSM935462	POLR2A	PBDE	Erythroblast	Blood	37	0.7495	0.983	3584	0.157662	0.9726
40224	Homo sapiens	GSM1195563	POLR2A		Plasma Cell		38	0.8162	0.807	9132	0.184474	0.9728
46086	Homo sapiens	GSM1010888	EGR1	ECC-1	Epithelium	Endometrium	39	0.7901	0.996	2867	0.0321447	0.9516
52299	Homo sapiens	GSM1446927	TP63		Keratinocyte		37	0.8709	0.924	27257	0.209042	0.9826
69873	Homo sapiens	GSM1961563	AFF4		Th1		38	0.7401	0.955	2997	0.0515435	0.958
88426	Homo sapiens	GSM2480807	ARID1A	LNCaP	Epithelium	Prostate	37	0.8855	0.997	3154	0.0334728	0.9538
49481	Homo sapiens	GSM1463920	RPE		Retinal pigment cell		38	0.8301	0.985	5573	0.0764428	0.9736
63061	Homo sapiens	ENCSR234VCE_2	DPF2	MCF-7	Epithelium	Breast	38	0.9244	0.963	2094	0.0530868	0.9578
42846	Homo sapiens	GSM1239586	STAG1	LoVo		Colon	39	0.7336	0.855	456	0.0149388	0.9638
69783	Homo sapiens	GSM2042905	POLR2A	HT29	colorectal adenocarcinoma		36	0.8734	0.99	18590	0.255061	0.9766
39920	Homo sapiens	GSM1162751	ICE1	HCT-116		Colon	38	0.7645	0.976	4185	0.074371	0.9668
1226	Homo sapiens	GSM566158	TRRAP	HeLa	Epithelium	Cervix	32	0.7587	0.85	561	0.029836	0.9666
63878	Homo sapiens	ENCSR552YGL_2	NFE2	K562	Erythroblast	Bone Marrow	37	0.9258	0.942	16525	0.141236	0.9104
65071	Homo sapiens	GSM2026901	KLF12	HEK293	Epithelium	Embryonic Kidney	37	0.8713	0.984	1422	0.0135152	0.9378
45723	Homo sapiens	GSM782124	TCF7L2	HEK293	Epithelium	Embryonic Kidney	37	0.8387	0.956	2438	0.0263378	0.9338
49652	Homo sapiens	GSM1470020	MED1	MCF-7	Epithelium	Breast	37	0.7839	0.954	1049	0.0848287	0.966
46092	Homo sapiens	GSM1010762	SRF	ECC-1	Epithelium	Endometrium	39	0.8108	0.995	3939	0.0533865	0.9566
64413	Homo sapiens	ENCSR756KRS_1	CTCF			Skin	37	0.9204	0.899	2596	0.0222602	0.943
76499	Homo sapiens	GSM2029574	ZMYND8	ZR-75-30			37	0.8748	0.912	1754	0.107157	0.966
46286	Homo sapiens	GSM803440	REST	K562	Erythroblast	Bone Marrow	39	0.6249	0.921	10028	0.269826	0.8948
81397	Homo sapiens	GSM2635251	BRD4	K562	Erythroblast	Bone Marrow	35	0.7774	0.984	157	0.0282347	0.9422
65188	Homo sapiens	GSM2026804	KLF1	HEK293	Epithelium	Embryonic Kidney	37	0.8753	0.984	3764	0.0377245	0.8834
371	Homo sapiens	GSM575229	HNF4A	Caco-2	Epithelium	Colon	37	0.8132	0.922	14748	0.160603	0.9262
46317	Homo sapiens	GSM1010768	FOSL2	MCF-7	Epithelium	Breast	39	0.8213	0.993	8986	0.0692403	0.9832
64464	Homo sapiens	ENCSR770PQN_2	BCL11B	HEK293	Epithelium	Embryonic Kidney	38	0.9318	0.988	234	0.0143512	0.801
6958	Homo sapiens	GSM803509	BCLAF1	GM12878	B Lymphocyte	Blood	34	0.7458	0.996	3261	0.109315	0.9778
84631	Homo sapiens	GSM2436678	SRF	A673	Polygonal	Muscle	36	0.9953	0.983	16841	0.162329	0.9788
57284	Homo sapiens	GSM1910998	CTCF	HEK293	Epithelium	Embryonic Kidney	38	0.8528	0.972	18210	0.08999	0.9818
560	Homo sapiens	GSM558632	VDR	GM10855	Lymphocyte	Blood	30	0.7592	0.971	3001	0.0551847	0.9442
65144	Homo sapiens	GSM2026747	ZNF324	HEK293	Epithelium	Embryonic Kidney	37	0.8666	0.989	1049	0.0140285	0.7574
45786	Homo sapiens	GSM935362	ZKSCAN1	HeLa-S3	Epithelium	Cervix	39	0.8048	0.995	832	0.030699	0.8978
63536	Homo sapiens	ENCSR417VWF_2	ZEB2	HEK293	Epithelium	Embryonic Kidney	37	0.895	0.965	962	0.098681	0.932
38814	Homo sapiens	GSM1208790	REST	LoVo		Colon	39	0.8318	0.884	1255	0.0243527	0.927265
34997	Homo sapiens	GSM1001000	FOXM1	MDA-MB-231	Epithelium	Breast	39	0.8152	0.991	3984	0.0723172	0.9798
45867	Homo sapiens	GSM1003613	MAZ	IMR90	Fibroblast	Lung	39	0.7815	0.975	9004	0.098866	0.9774
77103	Homo sapiens	GSM2466578	ZNF519	293T			36	0.8299	0.966	5559	0.0741462	0.8042
43742	Homo sapiens	GSM1314121	BRD4	KOPT-K1	T Lymphocyte	Blood	34	0.7174	0.986	1253	0.117173	0.964
45615	Homo sapiens	GSM1003604	CUX1	GM12878	B Lymphocyte	Blood	39	0.7628	0.992	827	0.02074	0.954
77534	Homo sapiens	GSM2132554	TFDP1	U266B1			39	0.7783	0.985	1049	0.033576	0.8986
74688	Homo sapiens	GSM2498560	GRHL3	NHEK	Keratinocyte	Skin	38	0.8972	0.991	149	0.036157	0.867
74834	Homo sapiens	GSM2360997	POLR2A		IN528		33	0.8644	0.982	11979	0.245807	0.9698
9196	Homo sapiens	GSM957609	GATA3	RPMI-8402	T cell leukemia	Blood	39	0.7604	0.808	3459	0.0452185	0.9524
8818	Homo sapiens	GSM831037	PHF8	H1	Embryonic Stem Cell	Embryo	39	0.6521	0.937	8216	0.0975547	0.978
87346	Homo sapiens	GSM2371322	EZH1		Hematopoietic Cell		34	0.84	0.949	2040	0.230155	0.9634
76390	Homo sapiens	GSM2545819	STAT3		T Lymphocyte	Umbilical Cord	36	0.6691	0.951	223	0.016573	0.792673
46270	Homo sapiens	GSM803504	ZBTB33	K562	Erythroblast	Bone Marrow	32	0.7242	0.984	1301	0.0144852	0.8958
70808	Homo sapiens	GSM2065882	MYC	HCT-116	Colon cancer cell	Colon	39	0.6193	0.921	2669	0.139524	0.9688
64786	Homo sapiens	ENCSR899BKM_1	ZNF687	MCF-7	Epithelium	Breast	37	0.9165	0.982	981	0.040368	0.94
48628	Homo sapiens	GSM1370279	IRF4	OCI-Ly10	B Lymphocyte	Bone Marrow	38	0.5005	0.897	3392	0.0345242	0.9142
45924	Homo sapiens	GSM935337	MAZ	K562	Erythroblast	Bone Marrow	39	0.8123	0.995	11038	0.14556	0.969
48445	Homo sapiens	GSM1348340	TP53	BJ	Fibroblast	Skin	38	0.7868	0.944	1090	0.0146512	0.92
32812	Homo sapiens	GSM1036403	BRD4	P493-6	B cell lymphoma		39	0.8172	0.978	1649	0.0946837	0.9642
45634	Homo sapiens	GSM1003602	ZNF384	GM12878	B Lymphocyte	Blood	39	0.7813	0.991	5354	0.0487477	0.957
36252	Homo sapiens	GSM989640	NKX3-1	LNCaP	Epithelium	Prostate	32	0.8318	0.974	23374	0.266112	0.9828
81576	Homo sapiens	GSM2550230	EP300		Stem cell		38	0.9103	0.993	11810	0.131192	0.9776
82019	Homo sapiens	GSM1982474	HNF1A		Epithelium	Epididymis	38	0.8101	0.991	5672	0.031204	0.9588
55164	Homo sapiens	GSM1576449	VDR	LNCaP	Epithelium	Prostate	38	0.8659	0.897	3822	0.0751388	0.9374
41284	Homo sapiens	GSM1056847	TP63	EP156T	Epithelium	Prostate	33	0.6289	0.989	4318	0.020643	0.9642
46211	Homo sapiens	GSM1010851	SRF	HCT-116		Colon	38	0.8264	0.992	5444	0.11613	0.9754
33198	Homo sapiens	GSM894082	MED1	U87		Brain	38	0.6906	0.977	4245	0.1575	0.9826
1231	Homo sapiens	GSM335960	H2AZ	HeLa	Epithelium	Cervix	37	0.6323	0.981	2639	0.0813153	0.9666
41289	Homo sapiens	GSM1057013	STAT1		Monocyte	Blood	39	0.8118	0.993	11395	0.15687	0.9774
68821	Homo sapiens	GSM1488756	HDAC2		Erythroid progenitor	Bone Marrow	38	0.8292	0.992	133	0.030481	0.9162
73734	Homo sapiens	GSM2370645	POLR2A		resting	Blood	38	0.8114	0.822	208	0.061639	0.9602
72366	Homo sapiens	GSM1975020	TCF4	Gen2.2	Plasmacytoid dendritic cell		38	0.787	0.972	39358	0.39381	0.9264
42947	Homo sapiens	GSM1242266	HNF4A	LoVo		Colon	38	0.6173	0.938	625	0.018936	0.8854
72606	Homo sapiens	GSM1661786	CDK9	A375	Melanoma Cell		37	0.8791	0.962	533	0.044382	0.961
51296	Homo sapiens	GSM1480369	POLR2A		Adipocyte		38	0.8979	0.913	10603	0.447415	0.9752
45525	Homo sapiens	GSM733766	H2AZ		Osteoblast	Bone	36	0.7597	0.991	2362	0.137729	0.9742
65160	Homo sapiens	GSM2026811	ZNF528	HEK293	Epithelium	Embryonic Kidney	38	0.9093	0.998	587	0.015808	0.7622
42399	Homo sapiens	GSM1234027	CTCF	GM18951	Lymphoblastoid	Blood	37	0.9538	0.953	27583	0.251064	0.9692
70569	Homo sapiens	GSM2050639	MYC	U2OS		Bone	36	0.7243	0.974	5948	0.0665613	0.9614
87933	Homo sapiens	GSM2521495	POLR2A	MOLT-4	T Lymphoblast		34	0.6023	0.951	9968	0.445999	0.9736
45832	Homo sapiens	GSM1022644	CTCF		Embryonic Fibroblast	Foreskin	38	0.6897	0.92	32261	0.275658	0.9752
65164	Homo sapiens	GSM2026815	ZNF770	HEK293	Epithelium	Embryonic Kidney	38	0.8627	0.99	10168	0.0975585	0.7338
51590	Homo sapiens	GSM1505772	SRF	HUES64	Embryonic Stem Cell	Embryo	38	0.7036	0.962	31902	0.28648	0.9714
74650	Homo sapiens	GSM2574793	DRAP1	GM12878	B Lymphocyte	Blood	36	0.729	0.982	3104	0.0314473	0.9614
45771	Homo sapiens	GSM935276	STAT3	HeLa-S3	Epithelium	Cervix	31	0.5754	0.994	6338	0.0686955	0.9856
46283	Homo sapiens	GSM803379	MEF2A	K562	Erythroblast	Bone Marrow	34	0.756	0.975	1897	0.0245425	0.9476
84399	Homo sapiens	GSM2218642	POLR2A	TIME	Fibroblast		39	0.7433	0.946	7712	0.169706	0.9736
51611	Homo sapiens	GSM1505793	THAP11	HUES64	Embryonic Stem Cell	Embryo	36	0.6708	0.958	1389	0.0478418	0.895504
53013	Homo sapiens	GSM1656410	E2F1	LNCaP-abl	Epithelium	Prostate	33	0.7606	0.977	7785	0.0928158	0.969
46182	Homo sapiens	GSM1010896	CREB1	H1	Embryonic Stem Cell	Embryo	38	0.8119	0.99	7757	0.122168	0.9706
45914	Homo sapiens	GSM935310	SMC3	K562	Erythroblast	Bone Marrow	39	0.7415	0.995	16181	0.0782777	0.9684
35474	Homo sapiens	GSM983104	NKX2-1	NCI-H3122		Lung	39	0.8569	0.989	13560	0.133831	0.9268
38679	Homo sapiens	GSM1208644	LHX2	LoVo		Colon	39	0.811	0.949	311	0.022143	0.9464
42505	Homo sapiens	GSM1234145	CTCF	GM2255	Lymphoblastoid	Blood	37	0.9578	0.824	43819	0.593992	0.971
8549	Homo sapiens	GSM855007	RNF2	HEK293T	Epithelium	Embryonic Kidney	38	0.7737	0.813	242	0.0226565	0.936
68822	Homo sapiens	GSM1488755	HDAC1		Erythroid progenitor	Bone Marrow	38	0.8487	0.993	259	0.0225137	0.9324
46362	Homo sapiens	GSM1010900	TCF12	SK-N-SH	Neuroblastoma cell	Brain	38	0.8676	0.991	25834	0.271373	0.9826
46372	Homo sapiens	GSM1010718	JUND	T47D	Epithelium	Mammary Gland	39	0.8515	0.993	522	0.0105717	0.959566
52960	Homo sapiens	GSM1637307	NR3C1	Nalm6	B cell precursor	Blood	39	0.8592	0.975	9918	0.198247	0.8842
73697	Homo sapiens	GSM2212243	PAF1	SEM	B Lymphocyte		38	0.801	0.975	592	0.110723	0.9312
8807	Homo sapiens	GSM831026	CHD1	H1	Embryonic Stem Cell	Embryo	38	0.6574	0.956	371	0.0610155	0.9548
84953	Homo sapiens	GSM2809638	NIPBL	HCT-116		Colon	40	0.8429	0.988	1598	0.106509	0.9738
48576	Homo sapiens	GSM1366932	KDM6B	CUTLL1	T Lymphocyte	Blood	39	0.7652	0.928	1518	0.0846185	0.9352
33888	Homo sapiens	GSM1033756	CDK9		Plasma Cell		39	0.8313	0.996	4157	0.0836828	0.9596
73854	Homo sapiens	GSM2474553	LMO1	Jurkat	T Lymphocyte	Blood	37	0.8369	0.976	9528	0.13414	0.971
46277	Homo sapiens	GSM803525	SIN3A	K562	Erythroblast	Bone Marrow	39	0.7514	0.978	1811	0.051058	0.966
45713	Homo sapiens	GSM749735	CTCF		Epithelium		39	0.8507	0.926	44559	0.54405	0.975
39002	Homo sapiens	GSM1038275	BRD4	MM1.S	B Lymphocyte	Blood	37	0.6047	0.968	8881	0.281452	0.9732
74000	Homo sapiens	GSM2467301	ESR1			endometrioid adenocarcinoma	39	0.8456	0.978	4902	0.0589135	0.9046
42634	Homo sapiens	GSM1239070	EP300	HEK293	Epithelium	Embryonic Kidney	38	0.7293	0.977	685	0.0627552	0.9618
84585	Homo sapiens	GSM2443458	MED1	LCL	B Lymphocyte		38	0.8865	0.993	2463	0.142099	0.9754
68632	Homo sapiens	GSM1846896	KMT2D		Patient derived xenograft cells		38	0.8008	0.942	2808	0.05971	0.962
56355	Homo sapiens	GSM1587903	MED1	MOLM-14	Myeloid Cell		39	0.8676	0.988	274	0.0286968	0.9452
63122	Homo sapiens	ENCSR260UJI_1	MBD1_isoform2	HepG2	Epithelium	Liver	36	0.8442	0.991	670	0.045637	0.9572
50899	Homo sapiens	GSM1567049	LHX2	6540 cells	Epithelium		39	0.8335	0.978	3095	0.0306982	0.9794
45652	Homo sapiens	GSM935583	RCOR1	GM12878	B Lymphocyte	Blood	39	0.7861	0.995	766	0.0350652	0.9684
64107	Homo sapiens	ENCSR642VZY_2	KDM4B	K562	Erythroblast	Bone Marrow	38	0.7568	0.992	1072	0.0478548	0.954
45620	Homo sapiens	GSM1003617	SREBF1	GM12878	B Lymphocyte	Blood	39	0.8298	0.986	891	0.010893	0.9528
49446	Homo sapiens	GSM1462475	HIF1A	T47D	Epithelium	Mammary Gland	36	0.8577	0.985	21226	0.340674	0.943
2813	Homo sapiens	GSM468214	RXRG	UPR9	Promyelocytic cell	Bone Marrow	28	0.737	0.961	3512	0.070199	0.9722
71248	Homo sapiens	GSM2188497	POLR2A		Osteoblast		39	0.8404	0.975	5297	0.0534917	0.9676
62756	Homo sapiens	ENCSR113LAS_1	MTA2	K562	Erythroblast	Bone Marrow	38	0.9294	0.953	3514	0.0546852	0.9568
77065	Homo sapiens	GSM2466627	ZNF674	293T			37	0.8328	0.99	1090	0.012223	0.717125
37625	Homo sapiens	GSM1122323	MYH11	U937		Pleura	38	0.7901	0.982	387	0.100519	0.9658
50112	Homo sapiens	GSM1278507	MAFB		Keratinocyte	Foreskin	39	0.553	0.98	1023	0.01295	0.945852
71872	Homo sapiens	GSM2040032	NIPBL	A549	Epithelium	Lung	37	0.8264	0.988	365	0.0199192	0.9668
46303	Homo sapiens	GSM803470	YY1	K562	Erythroblast	Bone Marrow	35	0.6421	0.963	14064	0.220124	0.9626
45919	Homo sapiens	GSM1003611	ZMIZ1	K562	Erythroblast	Bone Marrow	39	0.8026	0.994	2141	0.0403095	0.9712
45828	Homo sapiens	GSM935649	JUND	HepG2	Epithelium	Liver	37	0.7118	0.994	25452	0.133822	0.8674
62659	Homo sapiens	ENCSR085QEV_2	NBN	K562	Erythroblast	Bone Marrow	38	0.9262	0.928	454	0.079892	0.9424
63376	Homo sapiens	ENCSR357QJR_1	ZSCAN5A	HEK293	Epithelium	Embryonic Kidney	37	0.9163	0.989	171	0.0220552	0.8064
45683	Homo sapiens	GSM935581	GTF2F1	H1	Embryonic Stem Cell	Embryo	39	0.7971	0.995	537	0.0164618	0.9582
50381	Homo sapiens	GSM1427076	NFE2		Proerythroblast	Fetal Liver	39	0.7512	0.855	12557	0.198948	0.972
46012	Homo sapiens	GSM935644	MAX	NB4	Promyelocytic cell	Blood	36	0.7127	0.993	18881	0.194248	0.9722
47267	Homo sapiens	GSM1122653	KDM5B	MCF-7	Epithelium	Breast	34	0.6115	0.978	10647	0.167107	0.9742
42369	Homo sapiens	GSM1233993	CTCF	GM18505	Lymphoblastoid	Blood	37	0.9479	0.944	30291	0.277782	0.969
46055	Homo sapiens	GSM1010789	ATF3	A549	Epithelium	Lung	38	0.6641	0.994	609	0.0395783	0.9652
54675	Homo sapiens	GSM1542532	YAP1	NCI-H2052	Epithelium	Lung	38	0.8876	0.994	25224	0.240577	0.9848
1874	Homo sapiens	GSM497499	RBL2	IMR90	Fibroblast	Lung	31	0.5386	0.958	1942	0.0594452	0.9054
65192	Homo sapiens	GSM2026808	ZBTB6	HEK293	Epithelium	Embryonic Kidney	37	0.86	0.979	3279	0.0303353	0.8006
46163	Homo sapiens	GSM803516	YY1	GM12892	Lymphoblastoid	Blood	37	0.7357	0.98	8206	0.141371	0.9688
33934	Homo sapiens	GSM1070125	CTCF	MM1.S	B Lymphocyte	Blood	38	0.6235	0.87	35086	0.563128	0.9706
9198	Homo sapiens	GSM957611	TCF12	RPMI-8402	T cell leukemia	Blood	39	0.7903	0.834	17477	0.302704	0.964
83100	Homo sapiens	GSM2371331	DDX21	HeLa	Epithelium	Cervix	35	0.8989	0.964	1814	0.0476948	0.964
67367	Homo sapiens	GSM1969223	ESRRA	BT-474	Human Breast Cancer Cell	Breast	37	0.811	0.994	2193	0.0704252	0.9524
64299	Homo sapiens	ENCSR707IUN_2	NFE2L2	HeLa-S3	Epithelium	Cervix	39	0.7939	0.995	2742	0.0155845	0.8082
42445	Homo sapiens	GSM1234079	CTCF	GM19238	Lymphoblastoid	Blood	37	0.9636	0.859	45455	0.63951	0.9748
84279	Homo sapiens	GSM2664036	POLR2A	Ishikawa	Epithelium	Uterus	37	0.8587	0.966	8706	0.35812	0.9772
3054	Homo sapiens	GSM586887	CTCF		Epithelium	Pancreatic Islet	31	0.7292	0.919	19410	0.143803	0.9776
84930	Homo sapiens	GSM2741765	ZNF711	MCF-7	Epithelium	Breast	40	0.8595	0.991	169	0.013718	0.8974
45940	Homo sapiens	GSM935634	SMARCB1	K562	Erythroblast	Bone Marrow	27	0.7715	0.989	169	0.0142042	0.935
46306	Homo sapiens	GSM803408	THAP1	K562	Erythroblast	Bone Marrow	37	0.6219	0.958	1517	0.0729163	0.9566
42800	Homo sapiens	GSM1239540	STAT2	LoVo		Colon	39	0.5747	0.953	212	0.019306	0.9612
43401	Homo sapiens	GSM1276192	XBP1	HS578T	Epithelium	Mammary Gland	38	0.6892	0.979	384	0.0111988	0.8216
64319	Homo sapiens	ENCSR715CCR_1	DPF2	K562	Erythroblast	Bone Marrow	37	0.9359	0.943	4362	0.172474	0.971
33549	Homo sapiens	GSM970260	POLR2A		Proerythroblast	Bone Marrow	39	0.7603	0.969	7870	0.231397	0.9764
46295	Homo sapiens	GSM803473	ZBTB7A	K562	Erythroblast	Bone Marrow	37	0.6829	0.975	6869	0.165187	0.971
88445	Homo sapiens	GSM2817664	GATA2		Embryonic Stem Cell		35	0.87	0.98	2197	0.016457	0.8822
46170	Homo sapiens	GSM803513	YY1	H1	Embryonic Stem Cell	Embryo	33	0.7483	0.984	15542	0.168711	0.9564
82662	Homo sapiens	GSM2679938	T		Monocyte	Blood	39	0.8392	0.992	11428	0.143258	0.9586
38724	Homo sapiens	GSM1208626	GMEB2	LoVo		Colon	39	0.7692	0.938	1808	0.044538	0.9656
68224	Homo sapiens	GSM2103051	RELA	BEAS-2B	Epithelium	Lung	36	0.8674	0.946	1412	0.030375	0.9714
47324	Homo sapiens	GSM1164142	FOXA1	DU145	Epithelium	Prostate	38	0.787	0.982	3731	0.0752005	0.7742
56010	Homo sapiens	GSM1850203	CDK12	Jurkat	T Lymphocyte	Blood	37	0.8047	0.994	418	0.020455	0.9556
46225	Homo sapiens	GSM803499	EP300	HepG2	Epithelium	Liver	39	0.77	0.983	12805	0.140996	0.9754
46293	Homo sapiens	GSM803401	CTCFL	K562	Erythroblast	Bone Marrow	39	0.6832	0.891	9091	0.0659017	0.9604
35298	Homo sapiens	GSM585590	ERG	SKNO-1	Myeloblast	Bone Marrow	33	0.8184	0.94	22609	0.362754	0.9666
4542	Homo sapiens	GSM651553	SMARCA4		Proerythroblast	Bone Marrow	26	0.6061	0.964	941	0.024885	0.9676
72353	Homo sapiens	GSM2026061	HDAC2	Kasumi-1	Acute myeloid leukemia		37	0.8535	0.991	4077	0.108246	0.9714
88639	Homo sapiens	GSM2409708	SS18	TTC1240		Malignant rhabdoid tumor	34	0.8987	0.962	24233	0.33523	0.9784
77266	Homo sapiens	GSM2574782	ZSCAN2	HepG2	Epithelium	Liver	36	0.8523	0.99	279	0.0173743	0.935738
45668	Homo sapiens	GSM935529	RELA	GM15510	Lymphoblastoid	Blood	27	0.682	0.998	1837	0.056977	0.9688
63010	Homo sapiens	ENCSR217QCK_1	ZNF697	HEK293	Epithelium	Embryonic Kidney	37	0.8492	0.985	139	0.0133113	0.8204
64879	Homo sapiens	ENCSR927UJQ_2	ZBTB1	HEK293	Epithelium	Embryonic Kidney	37	0.8848	0.986	169	0.012017	0.706
74052	Homo sapiens	GSM2310996	NKX2-1	A549	Epithelium	Lung	38	0.8862	0.895	64581	0.57818	0.8782
35106	Homo sapiens	GSM654639	POLR2A	NCCIT		Embryo	38	0.8163	0.985	3462	0.0962802	0.9634
46265	Homo sapiens	GSM1010782	NR2F2	K562	Erythroblast	Bone Marrow	37	0.7267	0.987	5297	0.106394	0.9766
59004	Homo sapiens	GSM1901547	JMJD1C	NB4	Promyelocytic cell	Blood	38	0.8594	0.982	12544	0.113788	0.9776
71669	Homo sapiens	GSM2067537	CTCF	786-O	Epithelium	Kidney	39	0.8693	0.984	28755	0.261552	0.9728
76508	Homo sapiens	GSM1937943	CREB1	KG1	Acute myeloid leukemia		38	0.8641	0.988	322	0.0131437	0.944507
38119	Homo sapiens	GSM1058990	MAX	HeLa	Epithelium	Cervix	30	0.7381	0.985	15550	0.212209	0.9766
39978	Homo sapiens	GSM1011562	TFAP2C	A375		Skin	39	0.8564	0.98	26038	0.326611	0.9606
45673	Homo sapiens	GSM935524	POLR2A	GM18526	Lymphoblastoid	Blood	26	0.7599	0.964	11240	0.348919	0.9714
51455	Homo sapiens	GSM1505637	FOXA2	HUES64	Embryonic Stem Cell	Embryo	38	0.6769	0.977	8834	0.0537137	0.9246
55718	Homo sapiens	GSM1777601	SUMO2	VCaP	Epithelium	Prostate	38	0.8106	0.984	27825	0.208314	0.9612
77255	Homo sapiens	GSM2574811	DPF1	MCF-7			36	0.8427	0.988	2551	0.0188275	0.9536
63662	Homo sapiens	ENCSR472VBD_1	POLR2A			Sigmoid Colon	40	0.8943	0.831	2559	0.03868	0.9462
77264	Homo sapiens	GSM2574787	DPF1	K562	Erythroblast	Bone Marrow	36	0.9929	0.927	1314	0.0221917	0.903452
43398	Homo sapiens	GSM1276189	XBP1	MDA-MB-231	Epithelium	Breast	39	0.706	0.991	231	0.0225825	0.7836
46243	Homo sapiens	GSM803451	FOSL2	HepG2	Epithelium	Liver	30	0.5519	0.989	14553	0.152518	0.972
54661	Homo sapiens	GSM1535697	TCF4	HCT-116		Colon	39	0.8553	0.853	1320	0.0134068	0.9334
55752	Homo sapiens	GSM1816382	AR	DUCaP	Epithelium	Prostate	38	0.7246	0.991	12475	0.103551	0.877
55775	Homo sapiens	GSM1817659	CTCFL	Delta47			38	0.7152	0.894	13904	0.226577	0.9626
68783	Homo sapiens	GSM2058664	BRD4	HCT-116	Colon cancer cell	Colon	36	0.7437	0.912	535	0.0356508	0.9578
45290	Homo sapiens	GSM1003483	H2AZ	HeLa-S3	Epithelium	Cervix	33	0.8064	0.998	571	0.066573	0.9708
86165	Homo sapiens	GSM2309435	POLR2A	MDA-MB-231	mDA		35	0.8608	0.992	9144	0.112293	0.9732
42384	Homo sapiens	GSM1234010	CTCF	GM18526	Lymphoblastoid	Blood	37	0.951	0.931	33414	0.332216	0.9676
82127	Homo sapiens	GSM1847178	KDM3B	HCT-116	Human colorectal cancer	HCT116	38	0.8014	0.981	753	0.0202805	0.9638
74835	Homo sapiens	GSM2360995	POLR2A		3565 cells		33	0.8414	0.984	8934	0.198625	0.9788
45949	Homo sapiens	GSM935549	IRF1	K562	Erythroblast	Bone Marrow	29	0.5811	0.991	7170	0.0908817	0.9674
53651	Homo sapiens	GSM1579344	LEF1		Embryonic Stem Cell		38	0.8549	0.99	1246	0.0189908	0.941
62958	Homo sapiens	ENCSR197WGI_1	NFE2L2	IMR90	Fibroblast	Lung	39	0.7666	0.979	8662	0.0724878	0.93
55513	Homo sapiens	GSM1696207	YAP1	IMR90	Fibroblast	Lung	36	0.8776	0.996	2895	0.0667912	0.9828
46288	Homo sapiens	GSM803515	BCLAF1	K562	Erythroblast	Bone Marrow	34	0.7467	0.986	610	0.024318	0.9538
33680	Homo sapiens	GSM776559	GATA3		Th2		31	0.6329	0.934	6781	0.0934428	0.9708
39974	Homo sapiens	GSM849303	CTCF	GM12869	B Lymphocyte	Blood	31	0.6291	0.957	30885	0.222097	0.9698
2110	Homo sapiens	GSM648586	PRAME	K562	Erythroblast	Bone Marrow	31	0.8078	0.947	4031	0.095118	0.9774
46229	Homo sapiens	GSM803449	ZBTB33	HepG2	Epithelium	Liver	31	0.637	0.994	1217	0.0191923	0.945
46090	Homo sapiens	GSM803444	FOXA1	ECC-1	Epithelium	Endometrium	34	0.6802	0.992	2604	0.0173853	0.9562
75574	Homo sapiens	GSM2493879	CTCF	HAP-1	Embryonic Stem Cell	Embryo	37	0.8438	0.992	26503	0.12682	0.9722
81528	Homo sapiens	GSM2746540	TP53	SW480		Colon	40	0.9003	0.949	1291	0.195371	0.9748
64563	Homo sapiens	ENCSR808AKZ_1	BCOR	K562	Erythroblast	Bone Marrow	37	0.9121	0.967	2139	0.105984	0.7374
45985	Homo sapiens	GSM1006876	POLR2A	MCF-7	Epithelium	Breast	39	0.7187	0.967	12101	0.3824	0.981
63176	Homo sapiens	ENCSR277DMR_1	ETV1	K562	Erythroblast	Bone Marrow	37	0.919	0.965	3561	0.0543338	0.9424
64127	Homo sapiens	ENCSR647ZXA_1	MEF2D	K562	Erythroblast	Bone Marrow	37	0.8806	0.952	1035	0.0389152	0.8874
53308	Homo sapiens	GSM1480747	LYL1	TSU-1621-MT			37	0.8562	0.955	3028	0.0169655	0.9548
46069	Homo sapiens	GSM1010749	REST	A549	Epithelium	Lung	38	0.7032	0.99	3103	0.096	0.9546
47870	Homo sapiens	GSM1290169	REST	Jurkat	T Lymphocyte	Blood	38	0.6857	0.961	3258	0.102539	0.7926
48633	Homo sapiens	GSM1370284	SPI1	H929	B Lymphocyte	Bone Marrow	37	0.6009	0.932	7901	0.116982	0.922
74642	Homo sapiens	GSM2574802	TSC22D4	HepG2	Epithelium	Liver	36	0.8397	0.994	1604	0.0313317	0.9558
4420	Homo sapiens	GSM468203	PML		Promyelocytic cell	Bone Marrow	30	0.6881	0.928	727	0.021909	0.8672
63844	Homo sapiens	ENCSR541PDV_2	ZBTB33	HEK293	Epithelium	Embryonic Kidney	37	0.9097	0.986	820	0.0272697	0.7998
71680	Homo sapiens	GSM2067524	CTCF	MCF-7		Breast	39	0.8717	0.978	33709	0.298834	0.9674
43684	Homo sapiens	GSM1303751	KDM4C	KYSE-150	Epitheloid Cell	Esophagus	38	0.7816	0.855	5644	0.175422	0.9764
52295	Homo sapiens	GSM1446923	POLR2A		Keratinocyte		37	0.8555	0.944	7581	0.140818	0.9718
72978	Homo sapiens	GSM2178295	CTCF	COLO-829			39	0.8728	0.967	30371	0.203519	0.9684
46363	Homo sapiens	GSM803495	EP300	SK-N-SH_RA	Neuron	Brain	39	0.7405	0.972	34904	0.307092	0.9832
76518	Homo sapiens	GSM1943549	ZBTB16		Stromal Cell		39	0.8815	0.937	750	0.010425	0.952005
75274	Homo sapiens	GSM2543160	ZBTB48	U2OS			38	0.7745	0.856	1743	0.127249	0.9584
45630	Homo sapiens	GSM935492	WRNIP1	GM12878	B Lymphocyte	Blood	35	0.6313	0.996	257	0.0249422	0.9616
64012	Homo sapiens	ENCSR605MGM_1	SCRT1	HEK293	Epithelium	Embryonic Kidney	37	0.9324	0.984	702	0.0453488	0.7816
88303	Homo sapiens	GSM2113526	MYCN	KELLY	Neuroblastoma cell		35	0.899	0.99	1195	0.0269673	0.9114
59002	Homo sapiens	GSM1901545	LYL1	HL-60	Promyeloblast	Blood	39	0.8617	0.988	3462	0.0205448	0.941
73186	Homo sapiens	GSM2171833	FOXA1	MCF-7	asynchonous cells	Breast	38	0.8531	0.993	15253	0.138197	0.978
53124	Homo sapiens	GSM1330728	POLR2A	MRC5	Fibroblast	Lung	38	0.8883	0.971	10402	0.462519	0.9778
5828	Homo sapiens	GSM782156	CTCF	BJAB	B cell lymphoma		37	0.7754	0.97	8031	0.02997	0.962
85737	Homo sapiens	GSM2409682	SMARCA4	HS-ES-2M	Embryonic Stem Cell	epithelioid sarcoma	34	0.875	0.949	480	0.0875237	0.9658
59170	Homo sapiens	GSM1934100	SETD1A	SEM	Pre-B Lymphocyte		38	0.8575	0.97	5102	0.128947	0.9712
46194	Homo sapiens	GSM803438	POU5F1	H1	Embryonic Stem Cell	Embryo	37	0.732	0.962	1520	0.014287	0.9358
46181	Homo sapiens	GSM803345	HDAC2	H1	Embryonic Stem Cell	Embryo	38	0.7305	0.981	1375	0.04996	0.9668
76857	Homo sapiens	GSM2171412	ZMYND8	HEK293		Kidney	39	0.8947	0.93	374	0.054067	0.937
63600	Homo sapiens	ENCSR446LAV_2	DDX20	K562	Erythroblast	Bone Marrow	38	0.9377	0.825	1291	0.0457998	0.9412
58486	Homo sapiens	GSM1705259	POU5F1		Embryonic Stem Cell	Embryo	39	0.7454	0.994	2284	0.0415637	0.8874
46166	Homo sapiens	GSM803427	TCF12	H1	Embryonic Stem Cell	Embryo	32	0.6825	0.979	6154	0.0702637	0.9564
56478	Homo sapiens	GSM1648035	KMT2D		B Lymphocyte	Tonsil	37	0.8912	0.969	1941	0.0196902	0.9308
74686	Homo sapiens	GSM2574747	KLF10	HepG2	Epithelium	Liver	36	0.7682	0.98	3936	0.104464	0.9604
62594	Homo sapiens	ENCSR041AXL_2	RFX1	K562	Erythroblast	Bone Marrow	37	0.9382	0.887	8146	0.133223	0.913
33864	Homo sapiens	GSM881712	POU5F1	NCCIT		Embryo	37	0.7895	0.968	985	0.0397345	0.9158
57092	Homo sapiens	GSM1866697	HEXIM1	HCT-116		Colon	34	0.7013	0.954	2989	0.145054	0.9344
83751	Homo sapiens	GSM2789807	POLR2A	K562	Leukemia		35	0.9239	0.932	6432	0.232306	0.9664
5461	Homo sapiens	GSM791414	CDX2	LS180	Epithelium	Colon	33	0.8041	0.886	9415	0.111795	0.9204
38078	Homo sapiens	GSM1103544	SSRP1	HT1080		Connective Tissue	37	0.8159	0.979	246	0.0239763	0.903
62909	Homo sapiens	ENCSR168SMX_2	NR2F2			Liver	36	0.8611	0.99	6000	0.0796913	0.9332
33191	Homo sapiens	GSM894085	MAX	MM1.S	B Lymphocyte	Blood	39	0.8161	0.997	1236	0.0215562	0.9524
38773	Homo sapiens	GSM1208657	NFAT5	LoVo		Colon	38	0.7665	0.919	331	0.0183327	0.9566
45872	Homo sapiens	GSM935496	TAL1	K562	Erythroblast	Bone Marrow	37	0.7759	0.981	17674	0.192905	0.9828
64819	Homo sapiens	ENCSR907MZR_1	TRIM24	K562	Erythroblast	Bone Marrow	37	0.9016	0.956	3861	0.0941923	0.929
45777	Homo sapiens	GSM935578	RCOR1	HeLa-S3	Epithelium	Cervix	39	0.8005	0.994	2671	0.0710138	0.9786
54332	Homo sapiens	GSM1709938	BRD4		Adipocyte		39	0.8985	0.964	550	0.0313947	0.8744
36814	Homo sapiens	GSM1019137	TLE3	MCF-7	Epithelium	Breast	38	0.786	0.963	1844	0.0232812	0.9564
64997	Homo sapiens	ENCSR970NKQ_2	NR2F1	K562	Erythroblast	Bone Marrow	38	0.9239	0.87	6708	0.154467	0.9498
46321	Homo sapiens	GSM1010861	TCF12	MCF-7	Epithelium	Breast	38	0.6145	0.988	2354	0.0364715	0.9724
46057	Homo sapiens	GSM1010882	SIN3A	A549	Epithelium	Lung	38	0.7382	0.995	186	0.0459605	0.971
38585	Homo sapiens	GSM1065008	TAF3		Epithelium	Colon	39	0.7796	0.968	5065	0.121691	0.9746
84225	Homo sapiens	GSM2277158	AR	22RV1	Epithelium	Prostate	39	0.8188	0.994	3203	0.0276883	0.8112
47493	Homo sapiens	GSM1231603	POLR2A	U2OS		Bone	37	0.7817	0.981	10529	0.228496	0.9776
63594	Homo sapiens	ENCSR445ACU_2	SOX13	HepG2	Epithelium	Liver	39	0.8356	0.995	2247	0.0387118	0.9576
70762	Homo sapiens	GSM2302870	HDAC4	MM1.S	B Lymphocyte	Blood	39	0.8213	0.988	312	0.0188455	0.9186
72424	Homo sapiens	GSM1527695	POLR2A		Th1		39	0.6587	0.976	20272	0.197163	0.9702
45853	Homo sapiens	GSM935585	FOS		Endothelial Cell	Umbilical Vein	37	0.7332	0.977	21973	0.143	0.9828
84608	Homo sapiens	GSM2394416	JUNB	JHU-06	Endothelial Cell		36	0.7802	0.898	12209	0.145841	0.9832
54623	Homo sapiens	GSM1523059	NCAPG	MCF-7	Epithelium	Breast	39	0.6824	0.827	1990	0.0236617	0.848563
45750	Homo sapiens	GSM935366	E2F1	HeLa-S3	Epithelium	Cervix	30	0.511	0.988	7699	0.135024	0.9736
64317	Homo sapiens	ENCSR714YZG_1	ETV4	HepG2	Epithelium	Liver	38	0.7822	0.99	5998	0.0845105	0.9688
77183	Homo sapiens	GSM2466463	ZKSCAN5	293T			36	0.8545	0.996	1341	0.0161555	0.7574
51863	Homo sapiens	GSM1553235	HSF1	451Lu	Melanoma Cell		38	0.8431	0.99	2357	0.149631	0.8952
2094	Homo sapiens	GSM648587	NFYA	K562	Erythroblast	Bone Marrow	33	0.8453	0.914	8566	0.229668	0.9676
46216	Homo sapiens	GSM1010904	MAX	HCT-116		Colon	38	0.8431	0.991	12779	0.218594	0.9758
46085	Homo sapiens	GSM1010842	TCF12	ECC-1	Epithelium	Endometrium	38	0.7662	0.992	5081	0.105149	0.9542
46307	Homo sapiens	GSM1010838	PML	MCF-7	Epithelium	Breast	38	0.776	0.993	830	0.0451618	0.9684
87683	Homo sapiens	GSM2735378	NR3C1	MCF-10A	Epithelium	Breast	37	0.8535	0.856	9480	0.174471	0.9156
46290	Homo sapiens	GSM803540	GATA2	K562	Erythroblast	Bone Marrow	33	0.7358	0.984	9677	0.0811842	0.983
9322	Homo sapiens	GSM940322	MEIS1	SEM	Pre-B Lymphocyte		33	0.6958	0.971	3259	0.0272518	0.9128
45483	Homo sapiens	GSM1003488	H2AZ	NHEK	Keratinocyte	Skin	34	0.8521	0.998	3160	0.175368	0.9752
46353	Homo sapiens	GSM1010817	POLR2A	SK-N-SH	Neuroblastoma cell	Brain	39	0.788	0.992	13244	0.186891	0.9794
45934	Homo sapiens	GSM1003622	CUX1	K562	Erythroblast	Bone Marrow	38	0.8106	0.995	750	0.0211785	0.9054
87440	Homo sapiens	GSM2550196	POLR2A		Progenitor Cells		36	0.9958	0.981	2542	0.163364	0.999
46326	Homo sapiens	GSM1010825	HDAC2	MCF-7	Epithelium	Breast	39	0.714	0.989	3599	0.103149	0.9836
46361	Homo sapiens	GSM1010738	GATA3	SK-N-SH	Neuroblastoma cell	Brain	38	0.8725	0.988	32787	0.321773	0.9816
85158	Homo sapiens	GSM2666476	EWSR1	A673	Patient		37	0.743	0.991	5912	0.0584693	0.8972
68160	Homo sapiens	GSM1844611	GATA3		Thymocyte	Thymus	39	0.6937	0.974	2751	0.0202387	0.8826
38774	Homo sapiens	GSM1208603	CTCF	LoVo		Colon	36	0.7852	0.939	14246	0.188308	0.9724
46253	Homo sapiens	GSM1010784	REST	HepG2	Epithelium	Liver	39	0.7056	0.976	4192	0.102768	0.924
76412	Homo sapiens	GSM2139818	ESCO2	vu1199-F SV43			39	0.8417	0.991	2442	0.0459352	0.9708
37621	Homo sapiens	GSM1122322	CBFB	U937		Pleura	39	0.7757	0.901	4605	0.0919015	0.9706
43163	Homo sapiens	GSM1255513	GATA6	HUG1N		Stomach	39	0.5467	0.99	1064	0.0178137	0.901822
2811	Homo sapiens	GSM468212	RARA	UPR9	Promyelocytic cell	Bone Marrow	30	0.7583	0.973	5784	0.107134	0.9684
73407	Homo sapiens	GSM1922947	RBPJ		Neurosphere		34	0.9635	1	3034	0.0557838	0.9392
42907	Homo sapiens	GSM1240110	EP300	HCT-116		Colon	39	0.8154	0.879	3933	0.051885	0.9748
71230	Homo sapiens	GSM2219849	RELA	LNCaP	Epithelium	Prostate	39	0.7919	0.967	3354	0.0225775	0.8966
64694	Homo sapiens	ENCSR862QUL_2	ZNF382	HEK293	Epithelium	Embryonic Kidney	40	0.925	0.949	610	0.0804332	0.9224
73238	Homo sapiens	GSM1420194	IKZF1		B cell precursor		37	0.6802	0.997	3867	0.0577208	0.9376
74345	Homo sapiens	GSM2432980	OTX2	D283 Med			33	0.9239	0.959	60599	0.482102	0.9054
45741	Homo sapiens	GSM935561	USF2	HeLa-S3	Epithelium	Cervix	36	0.5728	0.994	6611	0.0742078	0.9698
70813	Homo sapiens	GSM2065877	SP1	HCT-116	Colon cancer cell	Colon	39	0.6915	0.966	7005	0.103712	0.9724
45296	Homo sapiens	GSM733774	H2AZ	HepG2	Epithelium	Liver	33	0.7246	0.99	274	0.0213358	0.9412
88895	Homo sapiens	GSM2579161	CHD4	SCC9	squamous cell carcinoma		39	0.8591	0.915	160	0.0190107	0.9508
46075	Homo sapiens	GSM1010868	TEAD4	A549	Epithelium	Lung	39	0.8254	0.993	5125	0.0533937	0.965
49536	Homo sapiens	GSM1466000	RUNX1		Leukemic Blast Cell		39	0.5432	0.941	15671	0.292144	0.975
68828	Homo sapiens	GSM1382443	HEXIM1	A375	melanoma		37	0.8865	0.981	2395	0.060187	0.9708
1374	Homo sapiens	GSM614634	CEBPA	HepG2	Epithelium	Liver	30	0.7619	0.975	27111	0.19677	0.9306
46192	Homo sapiens	GSM803506	RXRA	H1	Embryonic Stem Cell	Embryo	32	0.646	0.958	794	0.0140132	0.9528
82036	Homo sapiens	GSM2642522	TET1	HUES8 hESCs	hESC		34	0.8312	0.862	228	0.0184525	0.9442
48277	Homo sapiens	GSM1333969	CEBPA	GM12878	B Lymphocyte	Blood	39	0.7543	0.973	5779	0.16173	0.968
46157	Homo sapiens	GSM803397	POU2F2	GM12891	Lymphoblastoid	Blood	29	0.6204	0.984	3826	0.0941498	0.9646
8664	Homo sapiens	GSM717405	EZH2	VCaP	Epithelium	Prostate	38	0.7605	0.994	594	0.0222715	0.8864
42334	Homo sapiens	GSM1233956	CTCF	GM12892	Lymphoblastoid	Blood	37	0.9597	0.861	43592	0.606415	0.9722
46332	Homo sapiens	GSM1010788	POLR2A	PANC-1		Pancreas	39	0.7396	0.978	5361	0.142158	0.9764
50892	Homo sapiens	GSM1566565	RELA	KB Cell	Epithelium	HeLa contaminant	38	0.6993	0.884	5576	0.125998	0.9638
71860	Homo sapiens	GSM2040047	SMC1A	MCF-7		Breast	38	0.8847	0.99	28309	0.147823	0.9822
76849	Homo sapiens	GSM2410317	EBF3	SK-N-SH	Neuroblastoma cell	Brain	35	0.8793	0.979	13312	0.184789	0.9726
64266	Homo sapiens	ENCSR697CUP_2	HCFC1	MCF-7	Epithelium	Breast	37	0.9042	0.898	2783	0.0550428	0.9392
49724	Homo sapiens	GSM1499401	ASCL1	NCI-H128	Epithelium	Lung	38	0.7412	0.901	2592	0.0215775	0.787
87233	Homo sapiens	GSM2247251	SMC1A		Keratinocyte		34	0.6195	0.995	5530	0.096597	0.9688
9317	Homo sapiens	GSM941711	SMC1A	BCBL1	B cell lymphoma		38	0.7719	0.953	20118	0.276425	0.9686
33171	Homo sapiens	GSM894081	MED1	H2171	Epithelium	Lung	38	0.8256	0.979	2057	0.0940692	0.9226
38737	Homo sapiens	GSM1208647	MED1	LoVo		Colon	39	0.8103	0.957	442	0.017212	0.9538
64200	Homo sapiens	ENCSR679STZ_1	ZNF792	HEK293	Epithelium	Embryonic Kidney	37	0.9083	0.989	182	0.0188817	0.8026
63398	Homo sapiens	ENCSR365GRX_1	ZFP37	HEK293	Epithelium	Embryonic Kidney	40	0.9291	0.951	122	0.0473047	0.9156
45661	Homo sapiens	GSM935283	MAZ	GM12878	B Lymphocyte	Blood	39	0.7976	0.994	4195	0.0700137	0.9682
63182	Homo sapiens	ENCSR278SQL_1	NBN	GM12878	B Lymphocyte	Blood	37	0.8577	0.979	347	0.0408922	0.9512
81536	Homo sapiens	GSM2467009	TET2	Jurkat	T Lymphocyte	Blood	36	0.5752	0.91	11741	0.270074	0.93
45612	Homo sapiens	GSM935557	STAT3	GM12878	B Lymphocyte	Blood	36	0.6675	0.996	239	0.022662	0.9646
56252	Homo sapiens	GSM1526876	E2F1		Epithelium	Mammary Gland	38	0.6917	0.945	2924	0.0490283	0.9602
46350	Homo sapiens	GSM1010750	FOXM1	SK-N-SH	Neuroblastoma cell	Brain	38	0.704	0.99	1060	0.0369635	0.9744
38804	Homo sapiens	GSM1208731	E2F8	LoVo		Colon	38	0.7521	0.933	3126	0.0428383	0.956
5579	Homo sapiens	GSM807736	POLR2A		Cardiomyocyte	Heart	36	0.5222	0.876	1306	0.0266875	0.9704
73985	Homo sapiens	GSM2247494	BCL11B			Thymus	35	0.6794	0.978	267	0.01462	0.898573
5199	Homo sapiens	GSM637409	POLR2A	Jurkat	T Lymphocyte	Blood	31	0.8314	0.972	10492	0.30731	0.9748
48448	Homo sapiens	GSM1348516	BRD4	MCF-7	Epithelium	Breast	37	0.8359	0.983	233	0.020806	0.866725
46103	Homo sapiens	GSM803422	ESR1	ECC-1	Epithelium	Endometrium	32	0.6241	0.986	10245	0.122249	0.9106
54016	Homo sapiens	GSM1669072	PR	MCF-7	Epithelium	Breast	39	0.8248	0.974	10480	0.134294	0.97
37976	Homo sapiens	GSM749524	EP300	NB4	Promyelocytic cell	Blood	33	0.8075	0.88	3848	0.0352792	0.9764
49200	Homo sapiens	GSM1416931	PDX1		Embryonic Stem Cell	Embryo	38	0.8205	0.99	3552	0.0266527	0.7952
62800	Homo sapiens	ENCSR125ZYC_2	KLF9	MCF-7	Epithelium	Breast	38	0.8562	0.996	3867	0.0347805	0.9482
87795	Homo sapiens	GSM2797122	AR			Breast	37	0.8012	0.968	2304	0.0570968	0.9658
51859	Homo sapiens	GSM1545673	POLR2A			Colon	38	0.84	0.981	10382	0.250928	0.9738
74680	Homo sapiens	GSM2574753	FOXO3	K562	Erythroblast	Bone Marrow	38	0.7866	0.994	697	0.0202888	0.9454
45625	Homo sapiens	GSM935507	NFYB	GM12878	B Lymphocyte	Blood	38	0.7568	0.944	9603	0.140477	0.918
41831	Homo sapiens	GSM1181982	ZBTB17	MDA-MD-231	Epithelium	Mammary Gland	39	0.7239	0.909	3753	0.357657	0.9566
49869	Homo sapiens	GSM1517559	GABPA	SK-N-MC		Brain	37	0.8635	1	6313	0.142808	0.9702
85993	Homo sapiens	GSM1959090	EMSY	HeLa	Epithelium	Cervix	38	0.7947	0.863	1860	0.02831	0.969
36032	Homo sapiens	GSM1095933	SPI1		Epithelium	Cervix	38	0.8474	0.965	374	0.0254902	0.9594
67802	Homo sapiens	GSM1842703	BRD4	SUM1315MO2			35	0.8607	0.926	222	0.0572175	0.9486
73701	Homo sapiens	GSM2212235	KDM2B	SEM	B Lymphocyte		39	0.9197	0.982	11495	0.425141	0.9768
45196	Homo sapiens	GSM1003465	H2AZ	DND-41	T Lymphocyte	Blood	33	0.74	0.991	2531	0.137571	0.9742
48272	Homo sapiens	GSM1333964	EP300	GM12878	B Lymphocyte	Blood	38	0.8654	0.982	21322	0.278807	0.9768
2748	Homo sapiens	GSM525269	CREBBP	T98G		Brain	26	0.8315	0.871	5127	0.124775	0.9822
86533	Homo sapiens	GSM2648932	NANOG		Embryonic Stem Cell		36	0.857	0.986	6718	0.062953	0.967
46289	Homo sapiens	GSM803407	TAF7	K562	Erythroblast	Bone Marrow	38	0.7158	0.98	869	0.0308803	0.9114
75837	Homo sapiens	GSM2214116	EP300	Rh4	rhabdomyosarcoma		35	0.8871	0.975	6661	0.128831	0.9594
47578	Homo sapiens	GSM1246715	TTF1	NCI-H441	Epithelium	Lung	39	0.784	0.991	18889	0.286525	0.943
55291	Homo sapiens	GSM1614028	YAP1	MDA-MB-231	Epithelium	Breast	39	0.7469	0.98	995	0.0196905	0.964
68968	Homo sapiens	GSM2112808	PR	T47D		Breast	38	0.8032	0.953	3688	0.106374	0.917
45791	Homo sapiens	GSM935280	TBP	HepG2	Epithelium	Liver	36	0.6723	0.99	4927	0.0928215	0.9594
42414	Homo sapiens	GSM1234044	CTCF	GM19099	Lymphoblastoid	Blood	37	0.952	0.935	31712	0.292361	0.9682
73710	Homo sapiens	GSM2364550	KMT2A			Spleen	35	0.7698	0.994	7329	0.153972	0.9516
55135	Homo sapiens	GSM1571739	PPARG			Adipose	38	0.9105	0.895	839	0.0167565	0.8974
85390	Homo sapiens	GSM2333813	ATF3		Fibroblast		40	0.7068	0.977	2448	0.129797	0.9132
45526	Homo sapiens	GSM733784	CTCF		Osteoblast	Bone	33	0.5809	0.929	40487	0.390246	0.975
84184	Homo sapiens	GSM2122579	AR	LNCaP-abl	Epithelium	Prostate	38	0.8407	0.957	2978	0.0364553	0.968
47283	Homo sapiens	GSM1122669	KDM5B	MDA-MB-231	Epithelium	Breast	34	0.5486	0.975	15402	0.172074	0.97
1006	Homo sapiens	GSM640691	EOMES	H9	Embryonic Stem Cell	Embryo	33	0.6661	0.973	38783	0.264426	0.9702
32939	Homo sapiens	GSM927071	ERG	RWPE1	Epithelium	Prostate	39	0.7817	0.953	3552	0.0243613	0.9728
46109	Homo sapiens	GSM803538	BATF	GM12878	B Lymphocyte	Blood	29	0.6318	0.99	22045	0.187506	0.9796
33175	Homo sapiens	GSM894076	MAX	P493-6	B cell lymphoma		39	0.8208	0.988	9646	0.187253	0.9716
1084	Homo sapiens	GSM727585	SMAD3	H9	Embryonic Stem Cell	Embryo	30	0.7379	0.992	1558	0.022296	0.943
67767	Homo sapiens	GSM1816087	NFE2		Hematopoietic stem and progenitor cell	Bone Marrow	38	0.852	0.895	904	0.0140816	0.949387
45802	Homo sapiens	GSM935307	CHD2	HepG2	Epithelium	Liver	37	0.7638	0.992	2213	0.0547175	0.9558
82935	Homo sapiens	GSM2401465	FOXA2	A549	Epithelium	Lung	39	0.8076	0.941	17123	0.181866	0.9778
63028	Homo sapiens	ENCSR221GAN_1	MBD2	K562	Erythroblast	Bone Marrow	39	0.8511	0.993	3095	0.0697087	0.967
62680	Homo sapiens	ENCSR093FKD_2	CREB3	K562	Erythroblast	Bone Marrow	37	0.8889	0.824	592	0.0423997	0.9004
68048	Homo sapiens	GSM1556335	NFKB1	L1236	Hodgkin Lymphoma Cell		37	0.6261	0.883	13846	0.0942777	0.8746
43305	Homo sapiens	GSM1267403	CDK6	KB Cell	Epithelium	HeLa contaminant	38	0.6698	0.924	1335	0.0372625	0.9598
49617	Homo sapiens	GSM1469985	RARG	MCF-7	Epithelium	Breast	39	0.6912	0.885	968	0.014858	0.9402
67536	Homo sapiens	GSM1890744	BRD4	HCT-15	Epithelium	Colon	33	0.6516	0.991	112	0.048255	0.9494
41389	Homo sapiens	GSM1084783	TEAD4	MKN28	Epithelium		36	0.5926	0.892	1959	0.017218	0.9382
69617	Homo sapiens	GSM2218755	BRD4	Jurkat	T Lymphocyte	Blood	36	0.7494	0.974	1597	0.242393	0.9696
45899	Homo sapiens	GSM822311	CTCF	K562	Erythroblast	Bone Marrow	33	0.823	0.96	52546	0.416711	0.9672
77254	Homo sapiens	GSM2574815	ZSCAN2	MCF-7			36	0.7428	0.99	664	0.016811	0.944183
56375	Homo sapiens	GSM1587923	CDK8	MV4-11	Macrophage	Blood	39	0.8777	0.998	407	0.024608	0.9442
46238	Homo sapiens	GSM1010875	TEAD4	HepG2	Epithelium	Liver	38	0.7706	0.99	5144	0.0792205	0.9706
43099	Homo sapiens	GSM1252931	RUNX1	CUTLL1	T Lymphocyte	Blood	37	0.636	0.995	10291	0.0827435	0.9732
63097	Homo sapiens	ENCSR251OVJ_1	SMAD5	GM12878	B Lymphocyte	Blood	39	0.7503	0.981	1376	0.0380962	0.9606
46324	Homo sapiens	GSM1010863	MAX	MCF-7	Epithelium	Breast	39	0.8549	0.994	10940	0.175596	0.9742
34934	Homo sapiens	GSM785493	H2AZ		Monocyte		37	0.8017	0.97	8912	0.254757	0.98
45772	Homo sapiens	GSM935317	FOS	HeLa-S3	Epithelium	Cervix	26	0.6921	0.976	11925	0.108468	0.9856
85933	Homo sapiens	GSM2519953	POLR2A			Muscle	36	0.9079	0.992	2097	0.128878	0.9752
45221	Homo sapiens	GSM733767	H2AZ	GM12878	B Lymphocyte	Blood	35	0.6893	0.991	4042	0.175407	0.9756
46371	Homo sapiens	GSM803514	GATA3	T47D	Epithelium	Mammary Gland	37	0.7757	0.99	6091	0.0748935	0.9754
62848	Homo sapiens	ENCSR145XQO_1	HDGF	GM12878	B Lymphocyte	Blood	37	0.9336	0.987	142	0.062173	0.9014
9210	Homo sapiens	GSM779430	ZNF143	HeLa	Epithelium	Cervix	37	0.7718	0.98	1734	0.0248568	0.908277
74209	Homo sapiens	GSM2265636	BRD2	SF8628		Pontine	35	0.8929	0.977	1372	0.0537863	0.9744
76682	Homo sapiens	GSM1250374	ASXL1	HEK293			38	0.7555	0.888	11627	0.107697	0.969
82635	Homo sapiens	GSM2383939	NR0B1	H460 cells			41	0.6806	0.9	161	0.0152555	0.909486
45580	Homo sapiens	GSM822302	POLR2A			Brain	39	0.5113	0.978	9270	0.130407	0.9774
87997	Homo sapiens	GSM2367766	POLR2A	MOLT-4	Leukemia		32	0.6289	0.97	9361	0.299251	0.969
70760	Homo sapiens	GSM2302873	HDAC2	MM1.S	B Lymphocyte	Blood	39	0.8188	0.983	952	0.071186	0.9468
54608	Homo sapiens	GSM1515738	YAP1	SF268			38	0.8151	0.996	7311	0.0722905	0.9744
74387	Homo sapiens	GSM1643961	RELA	MCF-7		Breast	39	0.6108	0.934	3783	0.0505543	0.949
81223	Homo sapiens	GSM2687534	RUNX1		Monocyte	Blood	38	0.7012	0.919	9496	0.313982	0.9418
87613	Homo sapiens	GSM2664370	GATA3	CLB-Ga	Neuroblastoma cell		39	0.9921	0.957	2562	0.0261888	0.9354
46040	Homo sapiens	GSM1003627	SMC3	SK-N-SH	Neuroblastoma cell	Brain	39	0.8077	0.991	24441	0.134662	0.9786
87654	Homo sapiens	GSM2082059	MYC	IMR-5			38	0.757	0.989	2328	0.0453993	0.954
45697	Homo sapiens	GSM935308	NRF1	H1	Embryonic Stem Cell	Embryo	39	0.7194	0.99	3004	0.0180032	0.9458
9319	Homo sapiens	GSM941218	SMC1A	LCL	Lymphoblastoid	Blood	38	0.6376	0.908	11391	0.074862	0.9714
64077	Homo sapiens	ENCSR632DCH_2	ATF3	K562	Erythroblast	Bone Marrow	38	0.9332	0.822	8187	0.142121	0.9652
82544	Homo sapiens	GSM2296272	TP53	HCT-116	colorectal adenocarcinoma	HCT116	36	0.8727	0.996	2955	0.0308565	0.7482
45722	Homo sapiens	GSM935534	POLR2A	HEK293	Epithelium	Embryonic Kidney	54	0.69	0.866	9737	0.213164	0.975
51802	Homo sapiens	GSM1537294	POLR2A	WI-38	Fibroblast	Lung	37	0.9039	0.875	7188	0.109034	0.9662
33767	Homo sapiens	GSM1059387	H2AZ	MCF-7	Epithelium	Breast	38	0.7756	0.958	160	0.0107245	0.91
8456	Homo sapiens	GSM788365	CEBPA	K562	Erythroblast	Bone Marrow	36	0.6714	0.964	17346	0.167089	0.9802
54611	Homo sapiens	GSM1515741	TEAD1	SF268			38	0.8376	0.996	8100	0.0682367	0.9694
53323	Homo sapiens	GSM1482880	INTS3	HeLa	Epithelium	Cervix	37	0.7824	0.972	638	0.0851195	0.9698
38661	Homo sapiens	GSM1208594	CAMTA2	LoVo		Colon	39	0.8129	0.96	164	0.0155882	0.9456
67612	Homo sapiens	GSM1574276	IRF1	CFPAC-1		Pancreatic ductal	38	0.8763	0.982	730	0.0880767	0.976
46342	Homo sapiens	GSM1010897	YY1	SK-N-SH	Neuroblastoma cell	Brain	37	0.7568	0.988	5120	0.115688	0.9712
86210	Homo sapiens	GSM2670869	ESR1	SUM44		Breast	39	0.9232	0.826	11377	0.270319	0.9286
52167	Homo sapiens	GSM1342494	TP53	GM00011	Fibroblast	Fetal Skin	37	0.7539	0.897	2027	0.0255793	0.819
7341	Homo sapiens	GSM803448	HEY1	HepG2	Epithelium	Liver	31	0.6837	0.979	11639	0.261919	0.9742
63018	Homo sapiens	ENCSR219MKK_1	DEK	HeLa-S3	Epithelium	Cervix	37	0.8402	0.996	901	0.0270738	0.9772
70804	Homo sapiens	GSM2065886	TCF7L1	HCT-116	Colon cancer cell	Colon	40	0.6442	0.814	9351	0.272355	0.9742
56816	Homo sapiens	GSM1817183	EP300		Neural crest cell	Cranial	39	0.894	0.974	7008	0.101718	0.9164
82592	Homo sapiens	GSM2771541	ZBTB7A	HUDEP-2			34	0.8827	0.887	3759	0.203223	0.965
45179	Homo sapiens	GSM1003476	H2AZ		B Lymphocyte	Blood	37	0.7298	0.94	2524	0.195696	0.975
71069	Homo sapiens	GSM2104436	MBD3	HeLa	Epithelium	Cervix	36	0.8876	0.964	10195	0.448061	0.9702
42710	Homo sapiens	GSM1239450	CREB1	LoVo		Colon	39	0.693	0.973	779	0.0356692	0.963
86560	Homo sapiens	GSM2664041	ESR1	Ishikawa	Epithelium	Uterus	37	0.6558	0.984	4169	0.113083	0.9368
64552	Homo sapiens	ENCSR803GYT_1	HIC1	HEK293	Epithelium	Embryonic Kidney	40	0.9239	0.955	345	0.054086	0.914
46308	Homo sapiens	GSM1010892	JUND	MCF-7	Epithelium	Breast	39	0.6793	0.987	3549	0.0464935	0.9778
56045	Homo sapiens	GSM1861927	GABPA	HepG2	Epithelium	Liver	38	0.877	0.958	10736	0.280857	0.968
46112	Homo sapiens	GSM1010780	ATF2	GM12878	B Lymphocyte	Blood	38	0.6866	0.992	4793	0.115725	0.9774
84342	Homo sapiens	GSM2480816	HOXB13	LNCaP	Epithelium	Prostate	37	0.8958	0.997	6027	0.0597767	0.9426
73716	Homo sapiens	GSM2364542	KMT2A	SEM	B Lymphocyte		34	0.8303	0.99	4819	0.184177	0.978
44594	Homo sapiens	GSM1328969	BRD2	VCaP	Epithelium	Prostate	35	0.7914	0.99	1308	0.0399127	0.7636
63514	Homo sapiens	ENCSR410DWC_1	PYGO2	K562	Erythroblast	Bone Marrow	37	0.9093	0.842	418	0.014254	0.8176
64256	Homo sapiens	ENCSR691TXI_2	ZNF610	HEK293	Epithelium	Embryonic Kidney	36	0.925	0.976	799	0.0376	0.8616
82381	Homo sapiens	GSM2670870	ESR1	LTED		Breast	39	0.6971	0.861	15833	0.362621	0.9274
4963	Homo sapiens	GSM486306	RELA	GM18951	Lymphoblastoid	Blood	26	0.5534	0.991	5459	0.0874988	0.9684
42213	Homo sapiens	GSM1227205	STAT3	OCI-Ly19	B cell lymphoma	Bone Marrow	36	0.6721	0.981	411	0.0297313	0.9418
45691	Homo sapiens	GSM935509	MYC	H1	Embryonic Stem Cell	Embryo	37	0.7828	0.984	907	0.018039	0.96
45816	Homo sapiens	GSM935542	SMC3	HepG2	Epithelium	Liver	38	0.763	0.995	18681	0.0845845	0.9762
56122	Homo sapiens	GSM1358411	AR			Prostate	38	0.8142	0.845	13812	0.184652	0.9484
75559	Homo sapiens	GSM2316302	BRD4			Retina	38	0.6242	0.953	3171	0.159531	0.9706
63423	Homo sapiens	ENCSR381VYR_1	ZFP69B	HEK293	Epithelium	Embryonic Kidney	38	0.9247	0.985	1109	0.0585473	0.9218
75942	Homo sapiens	GSM1374122	KDM1A	PC-3M-luc		Prostate	39	0.8557	0.996	3593	0.0497158	0.97
87919	Homo sapiens	GSM2752894	STAT3	H358		Lung	38	0.8733	0.993	3448	0.0438822	0.9754
72602	Homo sapiens	GSM1661790	POLR2A	A375	Melanoma Cell		37	0.893	0.975	16024	0.29713	0.9758
35704	Homo sapiens	GSM1035426	SUMO2	WI-38	Fibroblast	Lung	38	0.7761	0.912	1389	0.0513745	0.9516
42269	Homo sapiens	GSM1233885	STAG1	GM10847	Lymphoblastoid	Blood	37	0.9365	0.946	19474	0.203824	0.9706
49021	Homo sapiens	GSM1405118	CPSF3L	HeLa	Epithelium	Cervix	39	0.7787	0.947	1018	0.0142155	0.918
49738	Homo sapiens	GSM1501164	LMO2	Kasumi-1	Myeloblast	Blood	38	0.7663	0.979	5971	0.0505837	0.963
82963	Homo sapiens	GSM2570506	ARID5B	Jurkat	T Lymphocyte	Blood	40	0.8376	0.978	133	0.0179253	0.9436
85870	Homo sapiens	GSM2730053	CTCF		Erythroblast	Fetal Liver	35	0.8723	0.976	25634	0.217353	0.9722
46082	Homo sapiens	GSM1010755	PBX3	A549	Epithelium	Lung	38	0.7763	0.994	1301	0.0335875	0.9642
51245	Homo sapiens	GSM1438986	BCL6		Pre-B Lymphocyte		39	0.9019	0.963	3953	0.0506065	0.8972
45664	Homo sapiens	GSM935285	RELA	GM12892	Lymphoblastoid	Blood	27	0.7646	0.994	2910	0.055207	0.9718
85406	Homo sapiens	GSM2359441	BRD4	A549	Epithelium	Lung	36	0.8289	0.908	131	0.050303	0.9454
43066	Homo sapiens	GSM1249882	BRD4	HEK293T	Epithelium	Embryonic Kidney	39	0.8372	0.996	263	0.0341675	0.964
76149	Homo sapiens	GSM1907206	MYC	LNCaP	Epithelium	Prostate	38	0.8695	0.888	4638	0.094361	0.96
44092	Homo sapiens	GSM1056930	ETS1		T Lymphocyte	Blood	39	0.803	0.909	3052	0.0402015	0.9594
40221	Homo sapiens	GSM1195551	BRD4	U87		Brain	38	0.8604	0.97	16976	0.372049	0.985
46284	Homo sapiens	GSM1010895	TEAD4	K562	Erythroblast	Bone Marrow	38	0.7574	0.991	12203	0.188573	0.9836
45629	Homo sapiens	GSM935613	ZNF143	GM12878	B Lymphocyte	Blood	37	0.7618	0.972	27910	0.229742	0.9728
33904	Homo sapiens	GSM1033753	BRD4		Plasma Cell		39	0.7776	0.892	804	0.0687217	0.9576
46047	Homo sapiens	GSM749768	CTCF	WERI-Rb-1		Eye	30	0.5576	0.954	45967	0.43593	0.9648
83223	Homo sapiens	GSM2409676	SMARCB1	TTC1240		Malignant rhabdoid tumor	34	0.8899	0.946	9147	0.305339	0.9776
53653	Homo sapiens	GSM1579346	CTNNB1		Embryonic Stem Cell		38	0.8348	0.981	14200	0.127359	0.962
87118	Homo sapiens	GSM2970418	GRHL2	MCF-7	Epithelium	Breast	40	0.8743	0.974	14520	0.136279	0.9794
46054	Homo sapiens	GSM1010879	SIX5	A549	Epithelium	Lung	38	0.7103	0.992	2128	0.0369403	0.9724
63364	Homo sapiens	ENCSR352BJL_1	ZNF318	K562	Erythroblast	Bone Marrow	38	0.9379	0.904	653	0.0295683	0.9442
35621	Homo sapiens	GSM714812	NR2F2		Neural crest cell	Cranial	39	0.7199	0.981	661	0.0100838	0.739361
45563	Homo sapiens	GSM749769	CTCF	AG04450	Fibroblast	Fetal Lung	39	0.8339	0.978	32264	0.21929	0.9734
42463	Homo sapiens	GSM1234099	CTCF	GM19239	Lymphoblastoid	Blood	37	0.9567	0.851	41098	0.52681	0.9706
7301	Homo sapiens	GSM803503	ATF3	HepG2	Epithelium	Liver	34	0.7396	0.987	1453	0.014005	0.9538
68118	Homo sapiens	GSM1844446	KDM1A	Kasumi-1	Myeloblast	Blood	39	0.8311	0.972	1365	0.0322385	0.8072
71871	Homo sapiens	GSM2040033	MED1	A549	Epithelium	Lung	37	0.8417	0.995	755	0.0359047	0.9756
76812	Homo sapiens	GSM1970158	NEUROG2		Fibroblast	Fetal Lung	38	0.8171	0.99	5046	0.0823675	0.9558
72340	Homo sapiens	GSM2304868	POLR2A	U87	Glioblastoma cell		39	0.7653	0.938	1114	0.053197	0.972
45976	Homo sapiens	GSM1006874	CTCF	LNCaP	Epithelium	Prostate	38	0.6945	0.943	39274	0.350479	0.9678
46188	Homo sapiens	GSM803405	SIX5	H1	Embryonic Stem Cell	Embryo	31	0.6676	0.982	2510	0.0173078	0.920784
77257	Homo sapiens	GSM2574809	ZNF75A	MCF-7			37	0.7838	0.991	1932	0.0212143	0.940133
36807	Homo sapiens	GSM1019122	E2F4	MCF-7	Epithelium	Breast	34	0.794	0.933	2660	0.0275992	0.9542
72934	Homo sapiens	GSM2280004	GATA4		Cardiomyocyte		39	0.8485	0.984	1544	0.0226753	0.942
46249	Homo sapiens	GSM1010810	NR2F2	HepG2	Epithelium	Liver	39	0.8118	0.99	5651	0.125074	0.959
74304	Homo sapiens	GSM2405928	CDK9	MV4;11	Acute myeloid leukemia		33	0.5203	0.979	3637	0.196439	0.9542
84824	Homo sapiens	GSM2371449	VDR	THP-1	Monocyte	Blood	38	0.8572	0.989	3911	0.0511952	0.859
58362	Homo sapiens	GSM1684573	CTCF	PANC-1		Pancreas	37	0.9276	0.932	23055	0.318317	0.9692
71104	Homo sapiens	GSM2235692	CTCF	VCaP	Epithelium	Prostate	38	0.8039	0.973	24200	0.0722678	0.9716
71067	Homo sapiens	GSM2104440	GATAD2B	HeLa	Epithelium	Cervix	34	0.8198	0.901	774	0.0577327	0.971
45666	Homo sapiens	GSM1006885	CTCF	GM13976	Lymphoblastoid	Blood	38	0.7257	0.977	23755	0.123077	0.966
46022	Homo sapiens	GSM816437	TCF7L2	PANC-1		Pancreas	39	0.7731	0.985	3082	0.048595	0.9634
45604	Homo sapiens	GSM749764	CTCF	GM12875	B Lymphocyte	Blood	30	0.7565	0.979	32901	0.309159	0.9724
44026	Homo sapiens	GSM995943	AGO1	PC-3	Epithelium	Prostate	37	0.7626	0.909	157	0.023661	0.852
64773	Homo sapiens	ENCSR894CGX_2	SUPT5H	K562	Erythroblast	Bone Marrow	37	0.9436	0.963	2520	0.10844	0.9606
76520	Homo sapiens	GSM1698350	BPTF		Erythroid Cell		39	0.7271	0.984	5372	0.0528855	0.96
46071	Homo sapiens	GSM1010766	E2F6	A549	Epithelium	Lung	38	0.794	0.993	2938	0.057393	0.9674
49479	Homo sapiens	GSM1463918	CTCF		Retinal pigment cell		38	0.8062	0.983	24918	0.0857013	0.9732
46316	Homo sapiens	GSM1010889	CEBPB	MCF-7	Epithelium	Breast	39	0.8372	0.99	19631	0.156576	0.9652
72436	Homo sapiens	GSM2295947	POLR2A	BJAB	B Lymphocyte		35	0.8676	0.988	4831	0.115843	0.9746
50698	Homo sapiens	GSM1539058	GTF2I		Fibroblast		38	0.7777	0.966	1006	0.06845	0.7134
54236	Homo sapiens	GSM1697881	GATA3	Jurkat	T Lymphocyte	Blood	36	0.6673	0.954	8172	0.0844305	0.974
59344	Homo sapiens	GSM1958038	EBF1	MutuI	B Lymphocyte		39	0.8997	0.927	16488	0.217943	0.8714
43364	Homo sapiens	GSM1273053	EBNA3C		B Lymphocyte		39	0.8668	0.99	1304	0.0453985	0.9546
70731	Homo sapiens	GSM1250375	FOXK1	HEK293	HEK 293 Cell Line		39	0.8363	0.827	3965	0.0573038	0.9662
50210	Homo sapiens	GSM1369392	DDX21	HEK293	Epithelium	Embryonic Kidney	39	0.84	0.931	2080	0.0367212	0.9568
5925	Homo sapiens	GSM738818	JUND	PC-3	Epithelium	Prostate	34	0.7912	0.944	1255	0.0249818	0.977
68079	Homo sapiens	GSM1586659	AR	C4-2		Prostate	39	0.8918	0.95	2054	0.0434648	0.9642
45444	Homo sapiens	GSM1003508	CTCF		Monocyte	Blood	37	0.7086	0.948	23384	0.243658	0.9718
54631	Homo sapiens	GSM1523067	NCAPG2	MCF-7	Epithelium	Breast	38	0.8437	0.998	2195	0.0177243	0.8582
74669	Homo sapiens	GSM2574765	ZMYM3	HepG2	Epithelium	Liver	38	0.8385	0.991	874	0.0287523	0.7672
85560	Homo sapiens	GSM2635308	FOSL1	MNNG	Osteosarcoma cell		39	0.8463	0.998	285	0.0121688	0.9532
45562	Homo sapiens	GSM749695	CTCF	AG04449	Fibroblast	Skin	37	0.8615	0.907	38157	0.513451	0.9722
33446	Homo sapiens	GSM935135	CDK9	P493-6	B cell lymphoma		39	0.7834	0.978	152	0.0137197	0.9484
34473	Homo sapiens	GSM1086294	PAX5	Raji	B Lymphocyte	Blood	37	0.7067	0.956	1666	0.0278138	0.889
5012	Homo sapiens	GSM486504	POLR2A	GM12891	Lymphoblastoid	Blood	30	0.6807	0.984	6663	0.158914	0.973
75043	Homo sapiens	GSM2501567	E2F1	MDA-MB-231		Breast	37	0.8788	0.981	12717	0.280911	0.9738
63118	Homo sapiens	ENCSR257XVY_2	ZNF83	K562	Erythroblast	Bone Marrow	38	0.8166	0.987	942	0.046385	0.9378
46356	Homo sapiens	GSM1010767	RXRA	SK-N-SH	Neuroblastoma cell	Brain	39	0.7833	0.992	3441	0.058194	0.9802
73503	Homo sapiens	GSM2330604	BRD4	SUM229	Mammary carcinoma cell	Breast	34	0.9955	0.996	348	0.127359	0.9786
42216	Homo sapiens	GSM1227208	STAT3	SU-DHL10	B Lymphocyte		36	0.7625	0.994	340	0.0141395	0.9348
48314	Homo sapiens	GSM1334006	SPI1	GM12878	B Lymphocyte	Blood	38	0.8316	0.955	23121	0.288226	0.9552
64465	Homo sapiens	ENCSR772EEN_1	RELA	K562	Erythroblast	Bone Marrow	38	0.9266	0.882	132	0.0151997	0.8942
76999	Homo sapiens	GSM2449944	PITX3	SH-SY5Y	Neuron	Midbrain	39	0.8278	0.989	1515	0.084104	0.978
73521	Homo sapiens	GSM2330584	EP300	SUM159PT	Mammary carcinoma cell	Breast	35	0.8454	0.986	22343	0.317097	0.9814
46035	Homo sapiens	GSM1003633	CTCF	SK-N-SH	Neuroblastoma cell	Brain	39	0.7963	0.971	38371	0.288215	0.9744
1007	Homo sapiens	GSM602291	EP300	H9	Embryonic Stem Cell	Embryo	38	0.7376	0.978	14933	0.211726	0.9744
65214	Homo sapiens	GSM2026832	GLIS1	HEK293	Epithelium	Embryonic Kidney	37	0.8898	0.976	28302	0.272536	0.8826
35091	Homo sapiens	GSM898056	NCOR1	OCI-Ly1	B cell lymphoma	Bone Marrow	37	0.6735	0.989	1270	0.0187992	0.9368
47276	Homo sapiens	GSM1122662	KDM5B	SUM185PE	Epithelium	Mammary Gland	35	0.6798	0.973	12255	0.193289	0.9804
45660	Homo sapiens	GSM935653	TBL1XR1	GM12878	B Lymphocyte	Blood	39	0.8014	0.994	1910	0.0494218	0.9726
45639	Homo sapiens	GSM935331	SIN3A	GM12878	B Lymphocyte	Blood	39	0.8178	0.995	1376	0.0380155	0.9652
37165	Homo sapiens	GSM894104	POLR2A	H2171	Epithelium	Lung	38	0.8202	0.943	12378	0.257101	0.9728
33439	Homo sapiens	GSM971344	POLR2A		B Lymphocyte	Blood	30	0.7135	0.922	4948	0.140288	0.9746
73446	Homo sapiens	GSM2108052	RUNX1	THP-1	AML cell		39	0.8052	0.944	3290	0.044328	0.962
81619	Homo sapiens	GSM2571785	NCAPH2	HEK293	Epithelium	Embryonic Kidney	36	0.666	0.936	8378	0.328147	0.9766
85640	Homo sapiens	GSM2747765	CTCF	HeLa	Cervical Carcinoma		36	0.9132	0.984	36888	0.205823	0.9766
396	Homo sapiens	GSM732907	ZNF143	CUTLL1	T Lymphocyte	Blood	37	0.7548	0.947	5409	0.230031	0.907
45865	Homo sapiens	GSM935404	CTCF	IMR90	Fibroblast	Lung	39	0.8033	0.971	35842	0.280946	0.9758
77300	Homo sapiens	GSM2098765	TRIM25	BT-549		Breast	39	0.7289	0.882	3141	0.111849	0.8888
62620	Homo sapiens	ENCSR065XVO_2	CHAMP1	K562	Erythroblast	Bone Marrow	40	0.8888	0.903	256	0.0585413	0.896
52541	Homo sapiens	GSM1515524	AR	R1-AD1	Epithelium	Prostate	39	0.8616	0.928	4237	0.0321167	0.9092
69732	Homo sapiens	GSM2131193	KDM5A	T47D		Breast	35	0.8588	0.993	433	0.0128092	0.921504
55555	Homo sapiens	GSM1703900	SPI1		B Lymphocyte		37	0.771	0.924	31612	0.313027	0.9326
64139	Homo sapiens	ENCSR656JZL_1	HHEX	HepG2	Epithelium	Liver	36	0.8566	0.996	1557	0.0191163	0.933
[truncated: 316 more rows]
