# Supplementary material for: Single-cell and spatial multiomic inference of gene regulatory networks using SCRIPro
Source: Bioinformatics. 2024 Jul 18;40(7):btae466. doi: 10.1093/bioinformatics/btae466 (PMC11288411; doi:10.1093/bioinformatics/btae466)
Supplement: btae466_Supplementary_Data [file btae466_supplementary_data.zip › Supplementary_Table_S3.xlsx]

## Sheet: Sheet1
Supplementary Table 3 Summary of mouse TR reference datasets used in this study.
DCid	Species	GSMID	Factor	Cell_line	Cell_type	Tissue_type	FastQC	UniquelyMappedRatio	PBC	PeaksFoldChangeAbove10	FRiP	PeaksUnionDHSRatio
48529	Mus musculus	GSM1356590	ZBTB17		T Lymphocyte		38	0.7766	0.949	13401	0.38369	0.984
33914	Mus musculus	GSM1033096	SOX2			Embryo	39	0.6986	0.885	1719	0.0363495	0.9738
53556	Mus musculus	GSM1562337	CBX7	E14	Embryonic Stem Cell	Embryo	38	0.7475	0.984	227	0.0313763	0.871681
4123	Mus musculus	GSM647023	HDAC3		Hepatocyte	Liver	31	0.7524	0.895	165	0.0238485	0.97418
73567	Mus musculus	GSM2417185	CEBPB	MEFs	Embryonic Fibroblast		39	0.7816	0.986	4216	0.058994	0.9748
2816	Mus musculus	GSM656526	ATF7IP	V6.5	Embryonic Stem Cell	Embryo	30	0.6192	0.969	484	0.0190075	0.787954
39306	Mus musculus	GSM824840	NCAPD3	V6.5	Embryonic Stem Cell	Embryo	37	0.6751	0.96	2756	0.071931	0.9938
50217	Mus musculus	GSM1371837	FOXK1	C2C12	Myoblast	Muscle	39	0.7572	0.938	320	0.0319868	0.966072
82797	Mus musculus	GSM2949218	POLR2A	Mull_M_Y-Cr143.01	Muller Cell		39	0.8142	0.917	318	0.0714927	0.9792
51297	Mus musculus	GSM1480824	T		T Lymphocyte	Spleen And Lymph Node	33	0.8169	0.936	23375	0.349235	0.911
70699	Mus musculus	GSM1875488	FOS		Macrophage	Bone Marrow	36	0.851	0.871	16037	0.164031	0.9852
48620	Mus musculus	GSM1370113	NFYC	E14	Embryonic Stem Cell	Embryo	38	0.681	0.939	1913	0.0438045	0.96675
76360	Mus musculus	GSM1529924	GATA6		Keratinocyte		39	0.7975	0.83	4695	0.0588827	0.8858
48954	Mus musculus	GSM1400430	REPIN1		T Lymphocyte		38	0.8372	0.99	5179	0.134239	0.9908
43423	Mus musculus	GSM1276801	AR		Epithelium	Prostate	34	0.6389	0.956	2473	0.0324228	0.8156
43616	Mus musculus	GSM1296538	IKZF1		T Lymphocyte		39	0.7802	0.982	602	0.0470185	0.9778
44408	Mus musculus	GSM1258000	POLR3D		Epithelium	Liver	37	0.6632	0.97	399	0.0556035	0.8804
76356	Mus musculus	GSM2438465	KLF4		Embryonic Stem Cell		37	0.6457	0.995	2270	0.0615117	0.9912
59427	Mus musculus	GSM1486064	HEY1		Embryonic Stem Cell	Embryo	37	0.6836	0.975	1224	0.0460337	0.9137
50644	Mus musculus	GSM1533906	SPI1		Microglial Cell		38	0.8293	0.872	22769	0.209878	0.9828
49575	Mus musculus	GSM1467440	FOSB		Cortical Neuron	Neuric	38	0.8113	0.943	1951	0.0593578	0.9724
52907	Mus musculus	GSM1629388	MEF2A		Cortical Neuron		39	0.8434	0.887	14868	0.168021	0.9756
72672	Mus musculus	GSM2037064	POLR2A	P19	embryonic teratoma		38	0.7663	0.985	291	0.026304	0.798128
5418	Mus musculus	GSM864672	PPARA		Hepatocyte	Liver	31	0.7869	0.886	3127	0.0673128	0.9864
54212	Mus musculus	GSM1694862	VDR			Duodenum	39	0.8629	0.889	8682	0.328474	0.9424
4587	Mus musculus	GSM550304	STAT4		T Lymphocyte	Blood	31	0.735	0.942	567	0.0225452	0.979876
50688	Mus musculus	GSM1537598	CREB1	MC3T3-E1	Pre-osteoblast	Bone	37	0.8416	0.982	4982	0.223713	0.988
54583	Mus musculus	GSM1511110	CHRM2		Embryonic Stem Cell		38	0.7025	0.837	1038	0.044679	0.9738
67988	Mus musculus	GSM1692863	SPI1		Macrophage		39	0.8192	0.953	48960	0.415335	0.9678
58598	Mus musculus	GSM1829645	GATA3		Th2		36	0.7735	0.985	4481	0.0602697	0.834
41839	Mus musculus	GSM1187181	RAD21		Neural Stem Cell		39	0.6154	0.987	4114	0.0649992	0.995
9033	Mus musculus	GSM941680	TET1	P19.6		Embryo	39	0.6052	0.863	2556	0.092136	0.9228
44255	Mus musculus	GSM1167573	TCF7L1	HPC-7	Haematopoietic Progenitor Cell		36	0.751	0.978	6088	0.111595	0.9816
34144	Mus musculus	GSM851331	POLR2A			Thymus	38	0.7563	0.867	6775	0.105931	0.997
48242	Mus musculus	GSM1331248	YAP1		Satellite Cells	Muscle	37	0.7645	0.944	14094	0.204182	0.9696
73745	Mus musculus	GSM2450976	ARNTL		Embryonic Fibroblast		36	0.9948	0.899	1222	0.0431467	0.9874
35561	Mus musculus	GSM1104372	POLR2A		Spermatid		39	0.8092	0.812	1858	0.07929	0.8812
67890	Mus musculus	GSM2026245	CTCF		iPSC		38	0.7264	0.97	44913	0.389253	0.999
87293	Mus musculus	GSM1328457	CTCF	MC3T3-E1	Osteoblast	Bone	36	0.786	0.988	27921	0.22407	0.9998
52944	Mus musculus	GSM1631258	MBD3		Embryonic Fibroblast		39	0.7808	0.97	3482	0.0737992	0.946
50236	Mus musculus	GSM1401424	SPI1		Lymphocyte		37	0.679	0.97	777	0.0352787	0.8856
69742	Mus musculus	GSM2049387	HES1		Macrophage	Bone Marrow	38	0.7958	0.972	1710	0.0480085	0.9884
73220	Mus musculus	GSM2445202	CTCF		Neutrophil cell		36	0.7989	0.992	9918	0.0683195	0.9966
68344	Mus musculus	GSM1816097	GTF2B		Embryonic Stem Cell		39	0.7899	0.895	467	0.0412547	0.984342
8605	Mus musculus	GSM851558	AICDA		B Lymphocyte	Blood	33	0.7036	0.961	742	0.0325192	0.9736
81790	Mus musculus	GSM2184225	H2AZ	SCLC-24H	B Lymphocyte	Spleen	38	0.8885	0.96	5705	0.365142	0.9948
58106	Mus musculus	GSM1619710	POLR2A		Dendritic Cell	Bone Marrow	38	0.8229	0.935	284	0.046618	0.97311
48536	Mus musculus	GSM1356597	ZBTB17			Pancreas	39	0.6863	0.819	1387	0.0541548	0.951914
67991	Mus musculus	GSM1692856	RUNX1		Hematopoietic progenitors		39	0.7473	0.948	371	0.02018	0.960731
72196	Mus musculus	GSM1835943	SMARCA4		Embryonic Fibroblast		37	0.9223	0.984	198	0.130237	0.9908
69839	Mus musculus	GSM1961549	MED1	EL-4			38	0.7105	0.981	6327	0.20399	0.9838
54714	Mus musculus	GSM1545740	SPI1	X18.1.1	Myeloid Cell		37	0.708	0.959	2000	0.0478525	0.97
2818	Mus musculus	GSM560351	CTCF	V6.5	Embryonic Stem Cell	Embryo	33	0.6806	0.979	1086	0.030805	0.989
76944	Mus musculus	GSM2102789	NKX2-2	MIN6	Beta cell		36	0.7831	0.996	2937	0.056425	0.8516
8667	Mus musculus	GSM840470	HOXB4		Hematopoietic Cell		38	0.7427	0.984	15364	0.195914	0.9582
2631	Mus musculus	GSM634247	CTCF	R1	Embryonic Stem Cell	Embryo	32	0.7767	0.987	1058	0.061487	0.9894
73588	Mus musculus	GSM2417161	SOX2	MEFs	Embryonic Fibroblast		38	0.8062	0.956	1953	0.107012	0.9742
46391	Mus musculus	GSM912909	CTCF	CH12	Lymphoblastoid	Blood	37	0.8324	0.958	46145	0.44546	0.9996
55979	Mus musculus	GSM1838884	SMC1A			Brain	38	0.756	0.983	368	0.0261112	0.983043
70914	Mus musculus	GSM2100640	TERF2			Testis	39	0.8532	0.944	1731	0.111957	0.9778
68508	Mus musculus	GSM2101276	ISL1	E14	Embryonic Stem Cell	Embryo	36	0.7491	0.996	662	0.0343548	0.913197
74960	Mus musculus	GSM2538527	BATF3		Th2		39	0.7021	0.902	1020	0.067856	0.932834
35118	Mus musculus	GSM1184316	RAD21		Thymocyte	Blood	30	0.7481	0.977	16011	0.120303	0.9988
75129	Mus musculus	GSM1163178	RXRA			Liver	39	0.7171	0.908	9191	0.143583	0.9894
46465	Mus musculus	GSM912915	JUND	MEL	Erythroid Progenitor Cell		30	0.6232	0.977	2054	0.0697852	0.9718
41584	Mus musculus	GSM1146465	FOXA1		Epithelium	Prostate	38	0.7351	0.815	4257	0.07359	0.9476
70988	Mus musculus	GSM2132680	TFAP4		Germinal center dark zone cells	Lymph Node	38	0.7327	0.831	4249	0.0760925	0.9952
84483	Mus musculus	GSM2948932	BRD4	Rod_I_Y-8602	iPSC		39	0.862	0.887	217	0.0603315	0.950934
87775	Mus musculus	GSM2184314	HDAC2		resting	Spleen	38	0.7689	0.981	4982	0.259684	0.9964
86161	Mus musculus	GSM1904411	CEBPE			Bone Marrow	38	0.7418	0.985	6677	0.134501	0.9684
53118	Mus musculus	GSM1288318	TCF12			Endoderm	38	0.7933	0.993	11721	0.172115	0.9606
52362	Mus musculus	GSM1468309	MYC		Primary lymphoma cells		39	0.7565	0.992	2750	0.0621917	0.9778
40121	Mus musculus	GSM1004805	CTCF		Th17		38	0.6807	0.869	25357	0.205834	0.999
36341	Mus musculus	GSM1156660	POLR2A		Pre-B Lymphocyte		38	0.743	0.968	423	0.0347242	0.981613
43656	Mus musculus	GSM1299602	RARA			Liver	39	0.7495	0.855	2926	0.0766055	0.9932
81408	Mus musculus	GSM2453239	CXXC1	C127	Epithelium		37	0.7629	0.96	5912	0.389625	0.9974
53284	Mus musculus	GSM1467469	POLR2A		Leukemia Cell	Spleen	38	0.6242	0.991	340	0.0583335	0.9906
32844	Mus musculus	GSM671095	REST		Embryonic Stem Cell	Embryo	29	0.6242	0.954	2314	0.0297245	0.844606
73557	Mus musculus	GSM2461744	BHLHE41		splenic B 1a cells	Spleen	36	0.77	0.973	3306	0.0665355	0.9858
39105	Mus musculus	GSM1132365	ERG			Blood	37	0.7652	0.99	2866	0.0437025	0.9046
67851	Mus musculus	GSM1183375	HOXA9		Hoxa9-and Meis1-co-expressing murine AML cells		39	0.661	0.935	889	0.055476	0.9536
34143	Mus musculus	GSM851316	CTCF		Epithelium	Placenta	38	0.7569	0.85	2240	0.0504788	0.9924
33240	Mus musculus	GSM994528	STAT1		T Lymphocyte	Blood	37	0.7952	0.985	6000	0.090905	0.995
46384	Mus musculus	GSM923568	CTCF	CH12	Lymphoblastoid	Blood	32	0.7829	0.997	9443	0.0652475	0.9974
53555	Mus musculus	GSM1562336	RNF2		Neural Progenitor Cell		37	0.7289	0.997	490	0.042089	0.9686
71562	Mus musculus	GSM1674836	POLR2A	P19	Embryonal carcinoma cell	Embryo	39	0.8387	0.982	6294	0.124684	0.9972
73659	Mus musculus	GSM2460999	KDM4C		Embryonic Stem Cell		38	0.7937	0.986	6026	0.329935	0.9976
67953	Mus musculus	GSM1692853	GFI1		Hematopoietic progenitors		39	0.7356	0.895	518	0.030635	0.925704
82566	Mus musculus	GSM2610637	POLR2A		Epithelium	intestinal villus	34	0.7795	0.985	1715	0.066141	0.9894
68498	Mus musculus	GSM1976258	SP1	MC3T3-E1	Osteoblast	Bone	34	0.7937	0.985	11022	0.253508	0.995
34077	Mus musculus	GSM937542	STAG2	V6.5	Embryonic Stem Cell	Embryo	33	0.7567	0.966	30646	0.239577	0.9998
6032	Mus musculus	GSM632057	NFYA		Neuron	Brain	32	0.724	0.98	1602	0.0106687	0.979996
77488	Mus musculus	GSM2165953	TLX1		Mesenchymal Cell	Spleen	36	0.7784	0.979	906	0.0324817	0.931774
68937	Mus musculus	GSM2051872	ZFP57		Embryonic Stem Cell		37	0.6177	0.985	1810	0.056939	0.7158
34027	Mus musculus	GSM930151	KDM2B		Embryonic Stem Cell	Embryo	38	0.8143	0.974	17319	0.469806	0.9992
82933	Mus musculus	GSM2579274	OBOX1	MEFs	Embryonic Fibroblast		36	0.7857	0.944	468	0.0388158	0.9898
67755	Mus musculus	GSM1847498	NANOG		Day1 epiblast-like cell		37	0.7661	0.991	8929	0.265813	0.8604
67259	Mus musculus	GSM1964734	MAFB		Macrophage		39	0.7733	0.992	3074	0.0681198	0.9742
73085	Mus musculus	GSM2124220	ISL1	Ainv15	Embryoid Bodies		35	0.7745	0.971	3535	0.062324	0.9104
33264	Mus musculus	GSM1175358	SPI1	3T3-L1	Preadipocyte	Adipose	38	0.7712	0.995	3981	0.155952	0.8626
54181	Mus musculus	GSM1693007	SOX9		Chondrocyte	Nasal septum	37	0.7009	0.981	4934	0.132997	0.9854
76260	Mus musculus	GSM2409720	SATB1		T Lymphocyte		39	0.8051	0.938	782	0.060023	0.9922
51971	Mus musculus	GSM1582440	GATA1	R1	Embryonic Stem Cell	Embryo	39	0.7552	0.97	2971	0.115845	0.9936
74183	Mus musculus	GSM2266126	RNF2		Neural Stem Cell		37	0.8317	0.988	120	0.0534828	0.9656
48499	Mus musculus	GSM1355166	EP300		Stem cell	Ectoderm	39	0.7937	0.982	4906	0.131614	0.9778
38086	Mus musculus	GSM1103378	RUNX1	BMiFLT3(15-3)	Pre-B Lymphocyte		37	0.8146	0.98	3575	0.0586332	0.9024
49987	Mus musculus	GSM1529743	RUNX1	EML	Haematopoietic Progenitor Cell	Bone Marrow	33	0.7099	0.987	2116	0.0393138	0.9656
3322	Mus musculus	GSM423364	POLR2A		Neural Progenitor Cell	Embryo	37	0.6393	0.989	451	0.0333035	0.978829
9553	Mus musculus	GSM722993	POLR2A			Spleen	33	0.6024	0.996	4795	0.0857105	0.995
34084	Mus musculus	GSM937540	BRD4	V6.5	Embryonic Stem Cell	Embryo	34	0.6364	0.992	1260	0.0964722	0.9946
46396	Mus musculus	GSM912931	POLR2A	CH12	Lymphoblastoid	Blood	39	0.809	0.993	860	0.137471	0.993
55368	Mus musculus	GSM1635069	PAX6			Forebrain	37	0.6647	0.946	1125	0.0528643	0.9184
70795	Mus musculus	GSM2062273	FOXF1			Lung	38	0.8077	0.963	17950	0.300792	0.8628
82361	Mus musculus	GSM2640377	FOXA1		Mouse PDA primary tumor organoid (T6)		38	0.6812	0.967	9975	0.101694	0.9048
75181	Mus musculus	GSM2344462	POLR2A	Raw 264.7	Macrophage		38	0.7993	0.985	5345	0.208151	0.999
67421	Mus musculus	GSM1904609	SIX2			Embryonic Kidney	34	0.7918	0.977	9934	0.117361	0.9252
68343	Mus musculus	GSM1816098	GTF2B		Embryoid Bodies		39	0.7771	0.91	1392	0.061143	0.9942
83374	Mus musculus	GSM2184326	RAD21		resting	Spleen	38	0.8233	0.977	20797	0.311703	0.9996
69844	Mus musculus	GSM1961544	GATA3	EL-4			38	0.6718	0.978	412	0.032719	0.792123
48243	Mus musculus	GSM1332768	CHRM2		Embryonic Stem Cell	Embryo	30	0.7556	0.967	504	0.0233845	0.782394
34136	Mus musculus	GSM851304	CTCF		Epithelium	Intestine	36	0.685	0.969	16006	0.150972	0.9996
4606	Mus musculus	GSM774940	TAF3		Embryonic Stem Cell	Embryo	37	0.6588	0.916	5415	0.143452	0.9898
76604	Mus musculus	GSM2104228	CEBPB		Mesenchymal Stem Cell		35	0.8363	0.95	40285	0.443003	0.9784
38065	Mus musculus	GSM859662	KDM5C		Embryonic Stem Cell	Embryo	36	0.7165	0.962	127	0.0230615	0.9718
56387	Mus musculus	GSM1594064	TCF4		Crypt cells		37	0.6127	0.991	315	0.045312	0.927183
53170	Mus musculus	GSM1400980	DPPA2	CGR8	Embryonic Stem Cell	Embryo	39	0.7102	0.882	5803	0.174319	0.905
54704	Mus musculus	GSM1544945	POLR2A		Cortical Neuron	Neuric	37	0.8197	0.995	4473	0.0739063	0.9948
9241	Mus musculus	GSM611276	MYF5		Myoblast	Skeletal Muscle	31	0.7959	0.928	487	0.0241507	0.970286
4446	Mus musculus	GSM542589	POLR2A		Epithelium	Lung	34	0.6467	0.963	634	0.058931	0.982
86029	Mus musculus	GSM2395741	SIX2		Six2+	Kidney	39	0.7986	0.945	14927	0.216438	0.907
74926	Mus musculus	GSM2386630	H2AZ		Intestinal Stem Cell	Small Intestine	39	0.8328	0.983	124	0.0698535	0.9926
67939	Mus musculus	GSM2074596	PBX1		Cortex		38	0.7579	0.988	1285	0.0363505	0.948805
55114	Mus musculus	GSM1571718	PPARG	3T3-L1	Preadipocyte	Adipose	38	0.8031	0.982	10472	0.247231	0.9364
51259	Mus musculus	GSM1463320	NFATC2		Dendritic Cell		39	0.7678	0.924	3245	0.0638062	0.8838
35800	Mus musculus	GSM1139139	CDK9	C88 MEL	Erythroid Progenitor Cell	Blood	37	0.7591	0.983	281	0.0393435	0.983
75900	Mus musculus	GSM2515954	MED1	3T3-L1	Adipocyte		38	0.8077	0.952	5088	0.183647	0.966
75816	Mus musculus	GSM1924750	OTX2		Epiblast Stem Cell		36	0.6931	0.995	4809	0.250636	0.7066
8745	Mus musculus	GSM890127	NR1D1		Epithelium	Liver	38	0.8111	0.976	1854	0.0641152	0.9944
76540	Mus musculus	GSM1892432	ZBTB16		Spermatogonia		38	0.7807	0.931	3280	0.0733952	0.9102
82867	Mus musculus	GSM2492263	POLR2A	32D Myeloid			37	0.646	0.918	370	0.058513	0.9748
35905	Mus musculus	GSM1180105	H2AZ		Plasma Cell		28	0.8346	0.978	977	0.107106	0.9076
51394	Mus musculus	GSM1499984	NR3C1	3134	Epithelium	Mammary Gland	36	0.6097	0.883	514	0.0339715	0.960848
5820	Mus musculus	GSM836124	TBX21		T Lymphocyte	Blood	38	0.7556	0.897	10463	0.180287	0.9782
58596	Mus musculus	GSM1829643	GATA3		Type 3 innate lympoid cell	Small Intestine	36	0.7875	0.982	285	0.0115513	0.925113
4407	Mus musculus	GSM647028	NCOR1		Hepatocyte	Liver	35	0.7318	0.96	385	0.0353222	0.9814
85174	Mus musculus	GSM2609187	CTCF	E14Tg2A	Embryonic Stem Cell		35	0.8294	0.951	34394	0.381943	0.9982
39772	Mus musculus	GSM999789	HCFC1		Macrophage	Bone Marrow	39	0.7498	0.961	365	0.027073	0.9862
84495	Mus musculus	GSM2663853	JUND	MIN	Macrophage	Bone Marrow	39	0.825	0.991	16180	0.276449	0.9926
87760	Mus musculus	GSM2948980	CTCF	Cone_I_N-rCh209.04	iPSC		39	0.8398	0.984	36310	0.30053	0.9992
82949	Mus musculus	GSM2685764	SMC3		Tumor cells		40	0.7901	0.993	12470	0.1301	0.9992
8855	Mus musculus	GSM876518	SMC1A		Fibroblast	Embryo	39	0.6523	0.989	8183	0.063329	0.9964
43782	Mus musculus	GSM1315480	CEBPA	BV2	Microglial Cell		38	0.7675	0.815	1972	0.0509307	0.9596
51959	Mus musculus	GSM1571962	CHD4		Embryonic Stem Cell		37	0.7721	0.994	292	0.057192	0.9
74502	Mus musculus	GSM2133293	CEBPA		B cell precursor		38	0.8171	0.992	131	0.0585005	0.9068
57122	Mus musculus	GSM1876372	IKZF2		T Lymphocyte		39	0.6706	0.978	1262	0.057039	0.97037
76530	Mus musculus	GSM1976254	DLX5	MC3T3-E1			35	0.8114	0.983	14600	0.279168	0.8862
43179	Mus musculus	GSM1258240	ASH2L	E14	Embryonic Stem Cell	Embryo	37	0.7529	0.97	1539	0.11612	0.9956
50447	Mus musculus	GSM1479203	POLR2A			Brain	40	0.787	0.903	3727	0.091506	0.9972
9637	Mus musculus	GSM665925	NCOR2		Macrophage	Bone Marrow	39	0.7917	0.933	2299	0.0463008	0.9766
67256	Mus musculus	GSM1964738	MAFB		Macrophage		39	0.787	0.995	10007	0.161865	0.944
47395	Mus musculus	GSM1181852	RUNX3		Dendritic Cell	Blood	39	0.7857	0.983	229	0.0437567	0.9664
43425	Mus musculus	GSM1276938	ASCL2		T Lymphocyte	Blood	38	0.7833	0.991	1904	0.0400725	0.9484
40147	Mus musculus	GSM1004821	IRF4		Th0		38	0.6912	0.993	3436	0.068113	0.9172
68442	Mus musculus	GSM2086726	EBF1		B Lymphocyte	Fetal Liver	39	0.76	0.967	6012	0.106877	0.9142
88505	Mus musculus	GSM2231911	TAL1	Hoxb8-FL	LMPP-like		37	0.7558	0.975	3670	0.0586933	0.9844
81199	Mus musculus	GSM2948962	CTCF	Bipo_I_Y-208.04	iPSC		39	0.8028	0.994	25102	0.16824	0.9984
54177	Mus musculus	GSM1693003	POLR2A		Chondrocyte		37	0.7335	0.955	7638	0.159105	0.9986
83041	Mus musculus	GSM2948944	BRD4	Cone_I_Y-209.12	iPSC		39	0.801	0.984	133	0.043951	0.9746
39128	Mus musculus	GSM915227	KAT8		Embryonic Stem Cell	Embryo	38	0.7915	0.95	1577	0.0512152	0.948
63708	Mus musculus	ENCSR491NUM_2	CTCF			Heart	38	0.8611	0.983	26551	0.191184	0.9992
74273	Mus musculus	GSM2224548	RAD21		Progenitor Cells	Bone Marrow	34	0.7848	0.982	706	0.0993238	0.9972
48535	Mus musculus	GSM1356596	MYC			Pancreas	39	0.7507	0.833	8843	0.26461	0.9962
51061	Mus musculus	GSM1356194	IRF8		Macrophage	Bone Marrow	38	0.8042	0.974	11064	0.165588	0.922
72966	Mus musculus	GSM2151014	HOXD13			Forelimb Bud	38	0.7442	0.996	1511	0.077946	0.9482
2855	Mus musculus	GSM462291	KDM2A	V6.5	Embryonic Stem Cell	Embryo	28	0.7954	0.988	267	0.055163	0.9562
51403	Mus musculus	GSM1499993	POLR2A	3134	Epithelium	Mammary Gland	39	0.8328	0.936	5990	0.15523	0.9974
49204	Mus musculus	GSM1418771	BRD4	NIH-3T3	Fibroblast	Embryo	39	0.8228	0.951	2505	0.117639	0.9954
94	Mus musculus	GSM499030	EBF1	38B9	Pre-B Lymphocyte	Blood	30	0.7805	0.996	1262	0.0260625	0.8636
67651	Mus musculus	GSM1645124	SRF		Macrophage	Bone Marrow	38	0.6966	0.993	672	0.0489692	0.92455
72835	Mus musculus	GSM2112345	NR3C1	L 101	Hepatocyte		34	0.7686	0.974	333	0.043113	0.943238
48500	Mus musculus	GSM1355167	POU5F1		Stem cell	Ectoderm	38	0.7793	0.984	9296	0.120689	0.9652
73603	Mus musculus	GSM2417142	POU5F1		Embryonic Stem Cell		39	0.6516	0.994	7487	0.0966705	0.963
36975	Mus musculus	GSM1206814	CHD4		Embryonic Fibroblast		39	0.7971	0.987	104	0.0301298	0.93872
67919	Mus musculus	GSM1922359	MED1		Acute myeloid leukemia		39	0.7869	0.888	11664	0.203785	0.995
86602	Mus musculus	GSM2700820	PRDM13			Telencephalon	39	0.8218	0.807	1342	0.0579887	0.9938
50598	Mus musculus	GSM1531743	IRF8		Plasmacytoid dendritic cell	Bone Marrow	39	0.8177	0.987	5248	0.101867	0.9362
44797	Mus musculus	GSM1370457	RXRA	3T3-L1	Preadipocyte	Adipose	38	0.7587	0.968	4771	0.0945882	0.9464
82038	Mus musculus	GSM2642529	H2AZ		Neural Progenitor Cell	Brain	36	0.8558	0.983	2148	0.126852	0.9976
74988	Mus musculus	GSM2259184	BATF		Th2		37	0.784	0.941	4939	0.0892503	0.8366
39073	Mus musculus	GSM1020006	SMC3		Embryonic Fibroblast	Embryo	37	0.619	0.848	20350	0.207176	0.9996
71473	Mus musculus	GSM2281993	LHX6			Basal ganglia	39	0.753	0.991	250	0.0327643	0.798365
48502	Mus musculus	GSM1355169	OTX2		Stem cell	Ectoderm	38	0.7991	0.983	10166	0.144393	0.9434
44342	Mus musculus	GSM1208218	KLF5	CGR8	Embryonic Stem Cell	Embryo	39	0.7857	0.982	6683	0.129198	0.993
71075	Mus musculus	GSM2065694	SALL4	E14	Embryonic Stem Cell	Embryo	39	0.7794	0.98	650	0.057257	0.9846
68951	Mus musculus	GSM2149947	KDM4C		Granulocyte Monocyte Progenitor		37	0.8455	0.995	2015	0.129586	0.9974
82357	Mus musculus	GSM2640379	FOXA1			Liver	38	0.7569	0.946	15993	0.151407	0.9018
81637	Mus musculus	GSM2198479	FOSL2		Fibroblast		35	0.7825	0.979	7668	0.100275	0.9838
46491	Mus musculus	GSM1003806	MAFK	MEL	Erythroid Progenitor Cell		39	0.7636	0.981	922	0.033214	0.9524
71146	Mus musculus	GSM2310052	LHX2		B Lymphocyte		39	0.7782	0.992	3538	0.0808838	0.9234
43170	Mus musculus	GSM1257548	STAT5		Epithelium	Mammary Gland	37	0.7539	0.964	2627	0.0636445	0.8788
51431	Mus musculus	GSM1504389	SMC1A		Thymocyte		39	0.8476	0.901	16181	0.19732	0.9992
55304	Mus musculus	GSM1616574	PRDM1			Small Intestine	38	0.7589	0.89	3004	0.0407173	0.7656
44366	Mus musculus	GSM1224286	MEN1	C2C12	Myoblast	Muscle	38	0.7915	0.875	238	0.0350427	0.935815
55973	Mus musculus	GSM1838878	POLR2A			Pancreas	38	0.6408	0.974	164	0.0259552	0.859848
75030	Mus musculus	GSM2143288	ESRRA		Cortex	Frontal	38	0.6126	0.969	778	0.219955	0.7122
71881	Mus musculus	GSM2356587	CBX7		Embryonic Stem Cell		36	0.8467	0.959	229	0.334404	0.9654
35161	Mus musculus	GSM1184315	NIPBL		Thymocyte	Blood	36	0.7282	0.824	7351	0.150321	0.998
43612	Mus musculus	GSM1296534	IRF4		Pre-B Lymphocyte		38	0.7833	0.966	4768	0.103909	0.979
44341	Mus musculus	GSM1208217	KLF4	CGR8	Embryonic Stem Cell	Embryo	39	0.7191	0.985	954	0.0403813	0.98
72595	Mus musculus	GSM1913003	CREBBP		Preadipocyte		38	0.6436	0.946	12480	0.13242	0.9938
48867	Mus musculus	GSM1390713	CTCF		Epithelium	Liver	39	0.7871	0.981	11854	0.0805485	0.9982
83512	Mus musculus	GSM2520020	MED1		Embryonic Stem Cell		40	0.8383	0.935	9162	0.167488	0.9932
87292	Mus musculus	GSM1328456	CTCF	MC3T3-E1	Pre-osteoblast		38	0.8288	0.97	38456	0.355575	0.9998
73063	Mus musculus	GSM2124242	ISL1	Ainv15	Embryoid Bodies		37	0.8532	0.991	27225	0.266842	0.9126
41197	Mus musculus	GSM1048207	CBX7		B Lymphocyte	Spleen	38	0.8049	0.984	5619	0.0958835	0.9972
41560	Mus musculus	GSM1145864	RAG2		Pre-B Lymphocyte		38	0.8463	0.87	4871	0.131277	0.9822
59428	Mus musculus	GSM1486065	HEY1		Embryonic Stem Cell	Embryo	37	0.739	0.982	17799	0.327593	0.9816
71087	Mus musculus	GSM2065712	BIRA	E14	Embryonic Stem Cell	Embryo	40	0.7612	0.823	191	0.0358067	0.973026
48857	Mus musculus	GSM1390703	GTF2B		Epithelium	Liver	39	0.6955	0.972	2419	0.0763965	0.992
5487	Mus musculus	GSM803126	POLR2A		Thymocyte	Thymus	39	0.6692	0.938	233	0.0338072	0.978333
73263	Mus musculus	GSM2073029	KMT2D		Embryonic Stem Cell		36	0.745	0.987	6259	0.214469	0.9972
44669	Mus musculus	GSM1350483	RORC	EL-4			39	0.7315	0.978	8104	0.162087	0.9958
41842	Mus musculus	GSM1187221	ASCL1		Fibroblast	Embryo	39	0.6892	0.995	5450	0.073447	0.9304
34153	Mus musculus	GSM851319	POLR2A		Epithelium	Placenta	38	0.7225	0.828	1641	0.0515185	0.9868
44533	Mus musculus	GSM1323078	PHC1	V6.5	Embryonic Stem Cell	Embryo	35	0.6984	0.995	5863	0.122755	0.9772
75123	Mus musculus	GSM2332490	PCGF6		Embryonic Stem Cell		37	0.8239	0.824	232	0.092751	0.9564
50595	Mus musculus	GSM1531740	SPI1			Bone Marrow	39	0.8469	0.977	24011	0.357633	0.958
404	Mus musculus	GSM651192	DPY30	E14	Embryonic Stem Cell	Embryo	32	0.6356	0.955	1359	0.0648685	0.9898
34425	Mus musculus	GSM915161	MYC	C2C12	Myoblast	Muscle	36	0.7806	0.961	7629	0.0955068	0.967
82362	Mus musculus	GSM2640376	FOXA1	hES-T3			38	0.7275	0.982	13463	0.10215	0.9242
46479	Mus musculus	GSM912923	SMC3	MEL	Erythroid Progenitor Cell		39	0.7953	0.983	25254	0.235794	1
62864	Mus musculus	ENCSR150RGT_2	CTCF			Hindbrain	36	0.8645	0.98	35431	0.333487	0.9996
49151	Mus musculus	GSM1411206	POLR2B	R1	Embryonic Stem Cell	Embryo	37	0.974	0.972	6973	0.255649	0.9998
69562	Mus musculus	GSM2144248	RUNX1	FDC-P1			38	0.7666	0.984	358	0.0420058	0.939864
34152	Mus musculus	GSM851310	CTCF			Olfactory Bulb	38	0.7513	0.943	5840	0.0919507	0.9972
84435	Mus musculus	GSM2474112	POLR2A	46C	Embryonic Stem Cell	Embryo	37	0.8436	0.858	1543	0.177376	0.9892
52224	Mus musculus	GSM1376735	SMAD4			Lung	38	0.8415	0.955	4213	0.0848552	0.9944
48955	Mus musculus	GSM1400431	MYC		T Lymphocyte		38	0.7086	0.938	603	0.066395	0.929
33994	Mus musculus	GSM897581	TET2			Bone Marrow	39	0.7485	0.954	106	0.0319865	0.925
86681	Mus musculus	GSM2218591	NFIA	C2C12	Myoblast	Muscle	39	0.8051	0.991	450	0.0694302	0.9894
72543	Mus musculus	GSM2095085	NR1H3		Macrophage		38	0.6802	0.812	5220	0.154887	0.96
53795	Mus musculus	GSM1633894	EP300		Dendritic Cell		38	0.7236	0.914	284	0.0264085	0.963042
50146	Mus musculus	GSM1333562	MEIS1			Bone Marrow	38	0.709	0.974	18075	0.196841	0.9158
44776	Mus musculus	GSM1368005	CREBBP	3T3-L1	Preadipocyte	Adipose	39	0.6943	0.93	4528	0.0857365	0.9824
69836	Mus musculus	GSM1961552	AFF4	EL-4			39	0.6322	0.991	372	0.0531725	0.936346
84494	Mus musculus	GSM2663858	ATF3	MIN	Macrophage	Bone Marrow	39	0.7479	0.995	3418	0.103326	0.9896
58499	Mus musculus	GSM1716759	RNF2			Forelimb Bud	38	0.7956	0.909	108	0.054868	0.8354
69358	Mus musculus	GSM1917298	RNF2		Embryonic Stem Cell		35	0.7023	0.974	1254	0.105662	0.9854
43901	Mus musculus	GSM863769	TCF4		Hepatocyte		28	0.7212	0.902	1324	0.0422543	0.985
87772	Mus musculus	GSM2184311	KAT2B		resting	Spleen	39	0.6918	0.96	5329	0.180353	0.9956
52476	Mus musculus	GSM1500751	HIF1A			Embryonic Heart	39	0.7854	0.992	174	0.0370183	0.9464
48098	Mus musculus	GSM1308614	TNFSF11	Raw 264.7	Macrophage		39	0.8019	0.994	107	0.035759	0.9812
84994	Mus musculus	GSM2948973	CTCF	RodFibr_F_Y-FNR07	Fibroblast		39	0.7945	0.973	7914	0.0771258	0.997
73577	Mus musculus	GSM2417173	HDAC1		Embryonic Stem Cell		37	0.8101	0.946	319	0.0947267	0.9946
34135	Mus musculus	GSM851322	CTCF			Testis	31	0.6302	0.969	16533	0.163227	0.9976
50683	Mus musculus	GSM1534425	RFX6	MIN6B1	Beta cell	Pancreas	39	0.7391	0.969	3909	0.0811358	0.7824
8274	Mus musculus	GSM687285	REST	V6.5	Embryonic Stem Cell	Embryo	38	0.6733	0.959	3651	0.0501747	0.8392
73109	Mus musculus	GSM2251509	RAD21			Hindlimb	37	0.6904	0.912	388	0.0397018	0.991019
67295	Mus musculus	GSM1964739	MAFB		Macrophage	Bone Marrow	39	0.7992	0.992	7927	0.167372	0.9482
47715	Mus musculus	GSM1263818	ESR1			Aorta	37	0.7412	0.901	378	0.0391555	0.916373
48503	Mus musculus	GSM1355170	OTX2		Stem cell	Ectoderm	39	0.8097	0.981	9866	0.154694	0.9528
67757	Mus musculus	GSM1847496	NANOG		Day2 epiblast-like cell		38	0.8268	0.988	2800	0.118271	0.8736
52908	Mus musculus	GSM1629389	MEF2A		Cortical Neuron		39	0.7325	0.938	12325	0.13712	0.9742
47766	Mus musculus	GSM1272797	RNF2	MS12	Embryonic Stem Cell	Embryo	38	0.7711	0.986	926	0.169198	0.9704
86608	Mus musculus	GSM2533859	CTCF		Neural Progenitor Cell		40	0.8331	0.897	3696	0.0898397	0.9968
51815	Mus musculus	GSM1540996	CTCF	D3	Embryonic Stem Cell	Embryo	39	0.8	0.819	6993	0.0640145	0.984
73425	Mus musculus	GSM2346455	EP300			Skeletal Muscle	39	0.811	0.989	375	0.0561113	0.9894
36732	Mus musculus	GSM1123988	ESR1	7438	Epithelium	Mammary Gland	38	0.7116	0.806	9459	0.159654	0.8396
52906	Mus musculus	GSM1629387	MEF2C		Cortical Neuron		37	0.6881	0.987	11985	0.11128	0.9738
84614	Mus musculus	GSM2356779	FOS		Mesenchymal Stem Cell		35	0.7444	0.994	995	0.0605502	0.985
44007	Mus musculus	GSM984545	H2AZ	V6.5	Embryonic Stem Cell	Embryo	38	0.8459	0.995	782	0.107152	0.9444
67995	Mus musculus	GSM1968747	TEAD4		Hemangioblast		39	0.759	0.97	505	0.0184673	0.9268
8597	Mus musculus	GSM777093	ETS1	G1ME	Megakaryocyte	Bone Marrow	33	0.6873	0.992	869	0.0363545	0.785
48697	Mus musculus	GSM1376841	SOX3		Neural Progenitor Cell		38	0.7173	0.872	1261	0.0339397	0.9536
81241	Mus musculus	GSM2184261	H2AZ		resting	Spleen	38	0.9034	0.863	8024	0.292135	0.9906
43034	Mus musculus	GSM1246722	SOX2	ZhBTc4	Embryonic Stem Cell	Embryo	38	0.7907	0.989	1807	0.0431843	0.919
72728	Mus musculus	GSM1513744	POLR2A	NIH-3T3			39	0.9978	1	4689	0.121523	0.9992
81948	Mus musculus	GSM2652713	INO80		Embryonic Stem Cell		39	0.778	0.926	17404	0.461977	0.9998
8567	Mus musculus	GSM840466	HOXB4		Embryonic Stem Cell	Embryo	27	0.7525	0.972	983	0.0220538	0.945992
43619	Mus musculus	GSM1296551	CHD4		Pre-B Lymphocyte		39	0.7919	0.953	327	0.0651318	0.9278
62507	Mus musculus	ENCSR002ZAG_2	CTCF			Intestine	39	0.8907	0.947	43598	0.520377	0.9998
88692	Mus musculus	GSM2750865	BRD4		Th9		35	0.8379	0.99	108	0.062882	0.9732
55144	Mus musculus	GSM1574787	RUNX1		Embryonic Stem Cell		39	0.8018	0.955	10060	0.152178	0.9658
75194	Mus musculus	GSM2344446	FLI1		Macrophage	Bone Marrow	39	0.6488	0.958	25238	0.259453	0.9898
69705	Mus musculus	GSM2197853	POLR2A	G1E	Erythroid progenitor		38	0.7964	0.979	1684	0.0560915	0.9842
42599	Mus musculus	GSM1234371	STAT6		Th9	Spleen	39	0.8142	0.942	6578	0.141572	0.9046
67758	Mus musculus	GSM1847495	NANOG		Day2 epiblast-like cell		37	0.7503	0.985	10573	0.266394	0.8954
52852	Mus musculus	GSM1614790	ERG		Myeloid Cell		39	0.8611	0.924	53669	0.540926	0.9778
74275	Mus musculus	GSM2224546	SMC1A		Progenitor Cells	Bone Marrow	34	0.785	0.981	273	0.0970312	0.9964
5383	Mus musculus	GSM838689	STAT1		Macrophage	Bone Marrow	30	0.6161	0.975	19815	0.264256	0.9656
39308	Mus musculus	GSM824836	TMPRSS4	V6.5	Embryonic Stem Cell	Embryo	38	0.704	0.968	690	0.0440632	0.99
52853	Mus musculus	GSM1614791	CEBPA		Myeloid Cell		38	0.6268	0.96	60056	0.571345	0.9502
83639	Mus musculus	GSM2220064	MYC	T.T		Liver	38	0.7543	0.977	934	0.108193	0.9966
46395	Mus musculus	GSM912920	EP300	CH12	Lymphoblastoid	Blood	37	0.723	0.993	8288	0.171314	0.9978
88851	Mus musculus	GSM2704079	STAT5B			Spleen	34	0.6449	0.969	1443	0.0419783	0.888859
55968	Mus musculus	GSM1838873	SMC1A	R1	Embryonic Stem Cell	Embryo	38	0.6078	0.967	3536	0.0494005	0.992
46510	Mus musculus	GSM918711	CTCF			Testis	31	0.6302	0.969	16533	0.163227	0.9976
71142	Mus musculus	GSM2310056	PAX5		B Lymphocyte		36	0.7907	0.986	18839	0.359455	0.898
72371	Mus musculus	GSM2287954	HDAC3			Liver	36	0.8069	0.881	14183	0.227032	0.9964
41898	Mus musculus	GSM1199183	EZH2	E14	Embryonic Stem Cell	Embryo	38	0.8002	0.958	2594	0.132964	0.9686
73433	Mus musculus	GSM2346436	EP300		Embryonic Stem Cell		38	0.7239	0.926	35481	0.632658	0.9978
44373	Mus musculus	GSM1224293	WDR5	C2C12	Myoblast	Muscle	38	0.7665	0.894	389	0.0397925	0.970186
32868	Mus musculus	GSM1094256	ATF4		Fibroblast		39	0.614	0.964	221	0.0512278	0.9348
34133	Mus musculus	GSM851313	POLR2A			Olfactory Bulb	38	0.7063	0.924	6407	0.088084	0.9978
46499	Mus musculus	GSM1003794	BHLHE40	MEL	Erythroid Progenitor Cell		38	0.7317	0.956	3478	0.0752768	0.987
40134	Mus musculus	GSM1004786	BATF		Th17		37	0.7257	0.986	24198	0.305173	0.89
47119	Mus musculus	GSM1118370	RBPJ	F9	Embryonal carcinoma cell	Embryo	38	0.8186	0.954	311	0.0465135	0.9626
49752	Mus musculus	GSM1504360	SPI1		B Lymphocyte	Spleen	39	0.7026	0.839	342	0.0264102	0.972355
54464	Mus musculus	GSM1354747	JUN		Myoblast	Muscle	38	0.7792	0.991	7165	0.0829245	0.984
83144	Mus musculus	GSM2949233	POLR2A	Mull_M_N-rCr143.02	Muller Cell		39	0.8041	0.911	1398	0.109074	0.9912
70877	Mus musculus	GSM2299067	LEO1		Myotubes		36	0.7961	0.976	161	0.0253205	0.931294
54581	Mus musculus	GSM1511108	T		Embryonic Stem Cell		37	0.7991	0.942	3583	0.0446513	0.8522
55700	Mus musculus	GSM1754902	EZH2			Mammary Gland	38	0.7924	0.93	117	0.0373453	0.9376
50391	Mus musculus	GSM1437733	NFIL3			Liver	39	0.7274	0.985	1934	0.079857	0.9936
9259	Mus musculus	GSM937912	HDAC1		Myoblast	Skeletal Muscle	38	0.6557	0.92	2111	0.0614673	0.9858
74264	Mus musculus	GSM1873397	DNMT3B	E14	Embryonic Stem Cell	Embryo	35	0.743	0.919	7073	0.152202	0.9918
44061	Mus musculus	GSM1011083	SMARCA4		Epithelium	Embryo	30	0.748	0.993	147	0.0266592	0.840828
55537	Mus musculus	GSM1701801	RAG2		B Lymphocyte	Bone Marrow	37	0.6882	0.918	4006	0.21807	0.995
46481	Mus musculus	GSM923578	TAL1	MEL	Erythroid Progenitor Cell		37	0.7772	0.994	6693	0.0775093	0.9974
41336	Mus musculus	GSM1059016	SUPT5H		Embryonic Stem Cell	Embryo	37	0.7268	0.978	4674	0.110909	0.9928
86360	Mus musculus	GSM2221741	HDAC3	29c		Adipose	37	0.8871	0.979	5772	0.157141	0.9762
75182	Mus musculus	GSM2344460	POLR2A	Raw 264.7	Macrophage		37	0.7949	0.972	4311	0.204175	0.9978
34277	Mus musculus	GSM1062366	SOX2		Striatal Cell		37	0.6202	0.978	5314	0.100071	0.981
74569	Mus musculus	GSM2296679	STAT3		Macrophage	Bone Marrow	35	0.7846	0.824	666	0.041623	0.974968
42030	Mus musculus	GSM1218864	PPARG		Preadipocyte	Adipose	39	0.6693	0.889	647	0.0405257	0.944931
83038	Mus musculus	GSM2948947	BRD4	RodFibr_F_Y-FNR07	Fibroblast		39	0.782	0.978	154	0.0479165	0.9524
72017	Mus musculus	GSM2233370	KDM5A	3T3-L1	Preadipocyte	Adipose	37	0.76	0.873	9492	0.381041	0.9976
41868	Mus musculus	GSM1187394	TLE		Hair Follicle Stem Cell	Mouse Back Skin	33	0.6179	0.89	599	0.056926	0.8064
72730	Mus musculus	GSM2087168	NR1D1			Adipose	38	0.8667	0.973	8370	0.11865	0.9698
87313	Mus musculus	GSM2593544	SIN3A		reprogramming cells		34	0.7148	0.93	105	0.032847	0.988259
1106	Mus musculus	GSM638867	POLR2A	HBG3	Embryonic Stem Cell	Embryo	27	0.6513	0.973	123	0.0173323	0.735402
49206	Mus musculus	GSM1418773	CDK9	NIH-3T3	Fibroblast	Embryo	39	0.7921	0.835	130	0.0385503	0.956809
54700	Mus musculus	GSM1544940	KDM1A		Cortical Neuron	Neuric	38	0.747	0.975	207	0.0304897	0.9026
82954	Mus musculus	GSM2652791	CTCF	SCLC-24H	B Lymphocyte	Spleen	39	0.6918	0.957	18986	0.339254	0.9958
52846	Mus musculus	GSM1614784	EP300		Myeloid Cell		38	0.7848	0.975	16528	0.219425	0.9826
74161	Mus musculus	GSM2249849	GFI1		Neurosphere		38	0.8377	0.966	915	0.129468	0.9946
4502	Mus musculus	GSM591469	RAD21		Embryonic Stem Cell	Embryo	33	0.7457	0.988	1499	0.0460132	0.9918
32989	Mus musculus	GSM1030547	TBP	10T1/2	Fibroblast	Embryo	38	0.6446	0.99	355	0.0850142	0.987292
83678	Mus musculus	GSM2702903	CTCF	HPC-7	Progenitor Cells		40	0.795	0.897	6824	0.112585	0.9976
8831	Mus musculus	GSM700556	PHF19	E14	Embryonic Stem Cell	Embryo	38	0.7615	0.97	119	0.0600333	0.8122
87103	Mus musculus	GSM2949227	POLR2A	MullFibr_F_N-FCR01	Muller Cell		39	0.7885	0.806	176	0.0583398	0.9794
34413	Mus musculus	GSM915174	MXI1	C2C12	Myoblast	Muscle	37	0.7654	0.98	3529	0.0906575	0.9916
88124	Mus musculus	GSM2324090	PAX7	AtT-20	Corticotroph	Pituitary	38	0.8089	0.95	2202	0.0527195	0.8934
69835	Mus musculus	GSM1961553	RELA		Th1		39	0.6833	0.99	3333	0.0645977	0.9638
87570	Mus musculus	GSM2702911	STAT1	HPC-7	Progenitor Cells		37	0.6883	0.951	477	0.024088	0.940646
72164	Mus musculus	GSM2098949	SUZ12	E14Tg2A	Embryonic Stem Cell		38	0.7845	0.993	123	0.144185	0.9848
67552	Mus musculus	GSM1941295	KDM1A		Neural Stem Cell		35	0.8523	0.912	7542	0.177623	0.9936
85683	Mus musculus	GSM2845729	CEBPA		Macrophage	Bone Marrow	35	0.8424	0.994	4687	0.067055	0.9744
55119	Mus musculus	GSM1571723	NR3C1			Adipose	38	0.8379	0.973	34429	0.372999	0.9588
41593	Mus musculus	GSM1146474	AR		Epithelium	Kidney	38	0.7368	0.953	3020	0.0534263	0.9544
87773	Mus musculus	GSM2184316	WDR5		resting	Spleen	38	0.7246	0.978	6442	0.186569	0.997
52661	Mus musculus	GSM1548403	POLR2A	P5424			38	0.6906	0.981	1144	0.0557415	0.988
46500	Mus musculus	GSM1003778	HCFC1	MEL	Erythroid Progenitor Cell		39	0.8299	0.936	8187	0.349698	0.9976
2870	Mus musculus	GSM515678	POLR2A	ZhBTc4	Embryonic Stem Cell	Embryo	38	0.6384	0.982	9269	0.203596	0.9974
72374	Mus musculus	GSM1547780	BACH2		T Lymphocyte	Spleen	39	0.7331	0.956	1242	0.0541048	0.988
52892	Mus musculus	GSM1629373	CREBBP		Cortical Neuron		39	0.7161	0.991	447	0.0285912	0.991
52522	Mus musculus	GSM1503719	MEF2D			Retina	38	0.8	0.988	1492	0.0401188	0.9294
99	Mus musculus	GSM539538	SPI1	38B9	Pre-B Lymphocyte	Blood	34	0.6674	0.848	9529	0.193325	0.9798
87677	Mus musculus	GSM2770751	POLR2A	EL-4			36	0.8589	0.964	3978	0.226733	0.9952
46505	Mus musculus	GSM918735	POLR2A			Olfactory Bulb	38	0.6918	0.889	4308	0.0651163	0.9952
4498	Mus musculus	GSM623989	PRDM14		Embryonic Stem Cell	Embryo	31	0.7989	0.943	23188	0.36847	0.9556
51911	Mus musculus	GSM1563684	STAT2		Macrophage	Bone Marrow	39	0.7674	0.957	2655	0.0944133	0.881
44006	Mus musculus	GSM984544	H2AZ	V6.5	Embryonic Stem Cell	Embryo	38	0.7991	0.992	11198	0.333979	0.961
70562	Mus musculus	GSM2212313	NFE2L2		Macrophage	Bone Marrow	40	0.8674	0.85	12196	0.163783	0.9798
69500	Mus musculus	GSM2080363	JUND		T Lymphocyte	Spleen	38	0.7599	0.991	1285	0.049833	0.9596
74958	Mus musculus	GSM2384786	POLR2A		Neuronal Progenitor cell		39	0.6393	0.982	903	0.053164	0.9922
40102	Mus musculus	GSM1004819	HIF1A		Th17		38	0.6895	0.974	568	0.035564	0.959519
34463	Mus musculus	GSM1209644	TP53		Epithelium	Kidney	34	0.8423	0.923	477	0.016763	0.9894
36767	Mus musculus	GSM959053	ZNF143	NIH-3T3	Fibroblast	Embryo	38	0.6188	0.982	2467	0.059879	0.9484
54369	Mus musculus	GSM1713751	NR3C1		Embryonic Fibroblast		38	0.8154	0.925	1620	0.0542863	0.9586
49341	Mus musculus	GSM1439562	MED1		iPSC		38	0.6514	0.919	4299	0.212944	0.9882
62847	Mus musculus	ENCSR143WOK_2	CTCF			Kidney	36	0.8173	0.947	30033	0.334795	0.9996
36960	Mus musculus	GSM992344	SRF	10T1/2	Fibroblast	Embryo	38	0.6524	0.929	20755	0.123224	0.9974
72191	Mus musculus	GSM1835950	SMARCB1		Embryonic Fibroblast		39	0.9118	0.993	1294	0.261617	0.9972
82893	Mus musculus	GSM2949213	POLR2A	Bipo_I_Y-208.03	iPSC		39	0.8323	0.912	301	0.0871445	0.978
73089	Mus musculus	GSM2124208	POU5F1	Ainv15	Embryoid Bodies		35	0.7903	0.986	353	0.0305153	0.922129
83928	Mus musculus	GSM2111721	SAP18		Embryonic Stem Cell		38	0.7116	0.898	597	0.0437867	0.743403
40095	Mus musculus	GSM1004840	JMJD6		Th17		38	0.7514	0.993	2528	0.060376	0.994
44371	Mus musculus	GSM1224291	WDR5	C2C12	Myoblast	Muscle	39	0.7731	0.963	482	0.0465905	0.9698
75586	Mus musculus	GSM2319516	POLR2A		Rod	Retina	38	0.8316	0.978	4284	0.159957	0.9994
63540	Mus musculus	ENCSR418SBY_2	CTCF			Lung	37	0.872	0.967	36769	0.379144	0.9998
9151	Mus musculus	GSM878195	NKX3-1		Epithelium	Prostate	37	0.702	0.919	10477	0.135759	0.7598
74969	Mus musculus	GSM2401559	HNF4G		Epithelium		36	0.743	0.995	3139	0.0772712	0.9256
73304	Mus musculus	GSM2470642	IRF1	AT-3			34	0.7525	0.99	2290	0.0525285	0.7098
44262	Mus musculus	GSM1167580	MEIS1		Mast Cell	Bone Marrow	38	0.6654	0.98	981	0.0214613	0.916
74420	Mus musculus	GSM2186201	TEAD4	C2C12	Myoblast	Muscle	39	0.7654	0.986	416	0.0385085	0.964254
69842	Mus musculus	GSM1961546	RELA	EL-4			39	0.7688	0.971	430	0.0423538	0.9124
34944	Mus musculus	GSM1111743	CREB1			Liver	38	0.6121	0.824	1024	0.0260133	0.967077
69908	Mus musculus	GSM1631871	GPS2	Raw 264.7	Macrophage		38	0.7981	0.948	190	0.0350307	0.9876
46469	Mus musculus	GSM912893	EP300	MEL	Erythroid Progenitor Cell		37	0.7181	0.992	9244	0.176419	0.9992
34887	Mus musculus	GSM1003597	KDM2B	E14	Embryonic Stem Cell	Embryo	38	0.7142	0.99	3676	0.193058	0.9872
55380	Mus musculus	GSM1635081	POLR2A			lens	36	0.709	0.996	154	0.0466125	0.921348
67992	Mus musculus	GSM1692855	LMO2		Hematopoietic progenitors		38	0.7864	0.97	1251	0.0231107	0.955196
41452	Mus musculus	GSM1131254	RELA		Macrophage	Peritoneum	38	0.9115	0.933	37907	0.662605	0.9448
43786	Mus musculus	GSM1315484	CEBPB	BV2	Microglial Cell		38	0.7397	0.844	20929	0.277766	0.9706
33122	Mus musculus	GSM873426	ATF4		Embryonic Fibroblast	Embryo	30	0.7236	0.932	5487	0.0739718	0.8528
81956	Mus musculus	GSM2406340	HNF4A			Liver	36	0.8563	0.948	21486	0.342987	0.9982
35141	Mus musculus	GSM1184314	MED1		Thymocyte	Blood	39	0.6479	0.945	1053	0.0629647	0.971
52112	Mus musculus	GSM1306336	NEUROD1		Beta cell	Pancreatic Islet	39	0.7968	0.977	9748	0.128898	0.8952
44789	Mus musculus	GSM1370449	JUN	3T3-L1	Preadipocyte	Adipose	35	0.7034	0.971	1908	0.032771	0.9554
74436	Mus musculus	GSM2114419	TP53		B Lymphocyte	Lymph Node	39	0.7679	0.974	1436	0.0837525	0.7804
41354	Mus musculus	GSM1059034	POLR2A		Embryonic Stem Cell	Embryo	37	0.6976	0.893	10289	0.249811	0.998
5223	Mus musculus	GSM552240	SPI1	HPC-7	Haematopoietic Progenitor Cell		40	0.6705	0.95	6709	0.150563	0.9562
37951	Mus musculus	GSM857390	MYOD1	P19	Embryonal carcinoma cell	Embryo	29	0.7708	0.977	13566	0.176261	0.8858
2857	Mus musculus	GSM560348	MED1	V6.5	Embryonic Stem Cell	Embryo	33	0.7184	0.988	2627	0.105625	0.9918
43611	Mus musculus	GSM1296533	SPI1		Pre-B Lymphocyte		37	0.78	0.96	17205	0.238268	0.9962
49094	Mus musculus	GSM1409206	HOXA9		Haematopoietic Progenitor Cell	Bone Marrow	39	0.6295	0.972	243	0.0403683	0.897723
81689	Mus musculus	GSM2870297	RAD21		Embryonic Stem Cell		39	0.7666	0.976	11773	0.131856	0.9966
67297	Mus musculus	GSM1964733	EP300		Macrophage		38	0.7438	0.984	7505	0.101107	0.9338
515	Mus musculus	GSM746556	TAL1	G1E	Erythroid progenitor		38	0.789	0.994	4010	0.0536395	0.96
76552	Mus musculus	GSM2188006	CRTC2	3T3-L1	Preadipocyte	Adipose	38	0.7997	0.962	7145	0.138459	0.991
36734	Mus musculus	GSM1123971	NR3C1	7438	Epithelium	Mammary Gland	39	0.7712	0.933	8426	0.106656	0.8792
39937	Mus musculus	GSM1052763	PR		Epithelium	Mammary Gland	38	0.7815	0.901	17218	0.218734	0.906
70732	Mus musculus	GSM1553880	NEUROG2		Cortex	Brain	37	0.636	0.987	386	0.0325135	0.944564
48862	Mus musculus	GSM1390708	TAF3		Epithelium	Liver	39	0.6186	0.968	3743	0.165722	0.991
40066	Mus musculus	GSM1004863	STAT3		Th17		39	0.702	0.99	4020	0.0843585	0.935
84442	Mus musculus	GSM2867766	WT1			Kidney	35	0.751	0.935	2297	0.0517435	0.8952
86225	Mus musculus	GSM2540294	STAT3		Hepatocyte		35	0.7423	0.931	790	0.0440588	0.973
46494	Mus musculus	GSM1003804	KAT2B	MEL	Erythroid Progenitor Cell		37	0.7572	0.986	1828	0.050139	0.99
54715	Mus musculus	GSM1545741	CEBPA	X18.1.1	Myeloid Cell		36	0.7259	0.973	19174	0.22438	0.971
84445	Mus musculus	GSM2867769	CTCF		Progenitor Cells		35	0.7648	0.919	5920	0.072182	0.9956
33989	Mus musculus	GSM897582	OGT			Bone Marrow	39	0.7927	0.953	1331	0.032451	0.9434
73561	Mus musculus	GSM2417192	ESRRB	MEFs	Embryonic Fibroblast		37	0.7595	0.997	3387	0.202998	0.9424
2771	Mus musculus	GSM523226	GATA3		Th2	Lymph Node	29	0.7763	0.925	2556	0.033971	0.842
56297	Mus musculus	GSM1555175	BRD4	5.3S	Haematopoietic Progenitor Cell		39	0.6926	0.894	248	0.0496808	0.975534
46471	Mus musculus	GSM912933	RAD21	MEL	Erythroid Progenitor Cell		37	0.7741	0.965	29812	0.357056	0.9998
85005	Mus musculus	GSM2794810	TAF10	RN2	Leukemic Blast Cell	Bone Marrow	35	0.7816	0.963	923	0.0589558	0.959
73332	Mus musculus	GSM2470630	MYC		Lmphoma cell		39	0.8176	0.994	1121	0.0763092	0.9918
73571	Mus musculus	GSM2417181	RUNX1	MEFs	Embryonic Fibroblast		39	0.7854	0.995	479	0.045724	0.938
85911	Mus musculus	GSM2259753	SMAD3		Embryonic Fibroblast		37	0.7874	0.851	418	0.0428473	0.9848
178	Mus musculus	GSM340801	RXRG	3T3-L1	Preadipocyte	Adipose	56	0.6668	0.89	1636	0.041384	0.9764
3001	Mus musculus	GSM549936	ATOH1			Cerebellum	34	0.6035	0.966	1614	0.0380277	0.9652
38307	Mus musculus	GSM723007	POLR2A		Embryonic Fibroblast	Embryo	37	0.6269	0.978	8548	0.180016	0.9986
73460	Mus musculus	GSM2346440	EP300			Brain	39	0.8584	0.969	472	0.0573898	0.9962
70766	Mus musculus	GSM2101245	HDAC3			Muscle	39	0.8265	0.827	1584	0.0633873	0.9908
41727	Mus musculus	GSM1173224	FOXA2			Uterus	38	0.8457	0.929	120	0.0105468	0.978785
63803	Mus musculus	ENCSR527DME_1	EP300			Lung	36	0.8449	0.985	6895	0.125541	0.9924
74379	Mus musculus	GSM2305571	HIF1A	melan-Ink4a-Arf-null	Melanocyte		39	0.7487	0.996	161	0.0413772	0.961458
502	Mus musculus	GSM453997	GATA1	G1E	Erythroid progenitor		30	0.7366	0.995	1133	0.0221418	0.978056
69838	Mus musculus	GSM1961550	MED1	EL-4			38	0.752	0.979	7635	0.241231	0.9786
48938	Mus musculus	GSM1399507	POLR2A	E14	Embryonic Stem Cell	Embryo	38	0.8028	0.975	17502	0.322852	0.9834
33461	Mus musculus	GSM773994	TCF7	EML	Haematopoietic Progenitor Cell	Bone Marrow	37	0.6676	0.954	2085	0.0691455	0.9824
35566	Mus musculus	GSM1104366	SFMBT1		Pachynema Cell		39	0.7363	0.808	458	0.052025	0.972506
88313	Mus musculus	GSM2663842	CEBPD	MIN	Macrophage	Bone Marrow	39	0.7064	0.994	6995	0.13948	0.9698
32822	Mus musculus	GSM1036123	CTCF		Epithelium	Limb Bud	37	0.831	0.994	5049	0.0678543	0.9952
72546	Mus musculus	GSM2095082	SREBF1		Macrophage		39	0.8557	0.827	11217	0.472398	0.993
70915	Mus musculus	GSM2100638	TBP			Testis	39	0.7576	0.929	388	0.0515655	0.9622
52169	Mus musculus	GSM1342502	TP53	MEF-1	Embryonic Fibroblast		38	0.7447	0.985	3017	0.045699	0.7468
72986	Mus musculus	GSM1971690	BIRA		BM-derived immortalised cells	Bone Marrow	38	0.7304	0.996	147	0.0579732	0.833975
42916	Mus musculus	GSM1240119	KMT2B	KH2	Embryonic Stem Cell	Embryo	38	0.6697	0.991	137	0.0372842	0.952381
33750	Mus musculus	GSM1059847	POU5F1	F9	Embryonal carcinoma cell	Embryo	39	0.8255	0.991	6389	0.110624	0.9836
71076	Mus musculus	GSM2065693	SALL1	E14	Embryonic Stem Cell	Embryo	39	0.7745	0.963	114	0.0408208	0.964389
38475	Mus musculus	GSM1041373	CBX7	E14	Embryonic Stem Cell	Embryo	37	0.6843	0.991	188	0.041776	0.9292
57844	Mus musculus	GSM1495737	DICER1		Fibroblast		38	0.8643	0.986	1004	0.252161	0.9936
71165	Mus musculus	GSM2310029	TCF7L1		B Lymphocyte		36	0.734	0.991	1915	0.0691087	0.9574
76566	Mus musculus	GSM1419807	PKNOX1		Embryonic Fibroblast		39	0.764	0.899	1359	0.0457972	0.96034
72732	Mus musculus	GSM2087164	ESR2			Adipose	38	0.8716	0.875	4097	0.0790068	0.975
55962	Mus musculus	GSM1838867	STAG1	R1	Embryonic Stem Cell	Embryo	38	0.6184	0.968	6933	0.0692755	0.997
5821	Mus musculus	GSM836458	CTCF		B Lymphocyte	Blood	35	0.6033	0.945	37269	0.458981	0.9998
86609	Mus musculus	GSM2533858	CTCF		Neural Progenitor Cell		40	0.8326	0.91	20787	0.116794	0.9968
54459	Mus musculus	GSM1354742	MYOG		Myotube cell	Muscle	38	0.7667	0.977	26320	0.206567	0.9352
39721	Mus musculus	GSM1018066	PPARG		Adipocyte	Epididymal White Adipose Tissue	32	0.8839	0.825	16121	0.35771	0.9474
44270	Mus musculus	GSM1171650	MAX	E14	Embryonic Stem Cell	Embryo	37	0.7641	0.963	619	0.0422428	0.983
85408	Mus musculus	GSM2595132	POLR2A		Fibroblast		38	0.8084	0.992	2059	0.176297	0.9986
48861	Mus musculus	GSM1390707	TAF3		Epithelium	Liver	39	0.648	0.95	5929	0.196651	0.9954
37690	Mus musculus	GSM935891	ELL3		Embryonic Stem Cell	Embryo	38	0.769	0.972	3620	0.063432	0.9792
33857	Mus musculus	GSM937827	KDM6B		Cortex		38	0.6608	0.952	1261	0.12208	0.9894
74422	Mus musculus	GSM1875286	TFAP2A	Melan-a	Melanocyte		39	0.8059	0.994	3040	0.11153	0.9702
73333	Mus musculus	GSM2470628	POLR2A		Lmphoma cell		39	0.8725	0.992	1936	0.126767	0.9948
73563	Mus musculus	GSM2417190	POU5F1	MEFs	Embryonic Fibroblast		38	0.7679	0.976	13991	0.129746	0.9016
81194	Mus musculus	GSM2948964	CTCF	Mull_M_Y-rCr33.01	Muller Cell		39	0.7931	0.994	18713	0.12979	0.9982
8758	Mus musculus	GSM832312	CBFB	L8057	Megakaryocyte	Bone Marrow	39	0.7951	0.963	3087	0.0885945	0.9744
88543	Mus musculus	GSM2663829	SMARCA4	MIN	Macrophage	Bone Marrow	39	0.8285	0.992	506	0.125026	0.9924
48406	Mus musculus	GSM1346038	POLR2A	HBG3	Embryonic Stem Cell	Embryo	39	0.761	0.98	813	0.045552	0.9856
42064	Mus musculus	GSM1219522	CEBPB		Preadipocyte	Adipose	38	0.7102	0.956	30973	0.341228	0.9838
53803	Mus musculus	GSM1633902	EP300		Plasmacytoid dendritic cell		38	0.6043	0.874	2050	0.0411362	0.946793
55120	Mus musculus	GSM1571724	NR3C1			Epididymal White Adipose Tissue	38	0.6235	0.931	19239	0.300824	0.9852
55964	Mus musculus	GSM1838869	SMC1A	R1	Embryonic Stem Cell	Embryo	37	0.6793	0.976	4806	0.0612115	0.9964
33258	Mus musculus	GSM994521	EP300		T Lymphocyte	Blood	37	0.8617	0.938	27818	0.424714	0.9764
76565	Mus musculus	GSM1419809	PKNOX1		Embryonic Fibroblast		39	0.7839	0.991	3809	0.075636	0.978
34970	Mus musculus	GSM1197185	MYOD1	C2C12	Myoblast	Muscle	30	0.6453	0.987	9683	0.109205	0.9532
88814	Mus musculus	GSM2948985	CTCF	NRL-Rod_M_N-P6	Rod		39	0.7707	0.996	1443	0.055063	0.9926
55379	Mus musculus	GSM1635080	POLR2A			Forebrain	35	0.808	0.994	307	0.057519	0.9674
54356	Mus musculus	GSM1713738	KCR		Spermatocyte		38	0.8958	0.942	354	0.112515	0.8174
44208	Mus musculus	GSM1123946	IKZF1	T29	T Lymphocyte		33	0.6714	0.942	1033	0.0636845	0.935
68277	Mus musculus	GSM1588480	ARID1A		Hepatocyte	Liver	38	0.7109	0.987	553	0.0468915	0.9924
88272	Mus musculus	GSM2867770	CTCF		Progenitor Cells		35	0.7764	0.989	21991	0.177337	0.9986
41331	Mus musculus	GSM1059011	NANOG		Embryonic Stem Cell	Embryo	38	0.6905	0.91	9904	0.173192	0.9954
46447	Mus musculus	GSM918731	CTCF		Epithelium	Kidney	29	0.6419	0.954	36345	0.475903	0.9998
46397	Mus musculus	GSM912930	SMC3	CH12	Lymphoblastoid	Blood	39	0.7866	0.982	29373	0.258336	0.9998
51036	Mus musculus	GSM1341311	TDG	E14	Embryonic Stem Cell	Embryo	38	0.7141	0.962	163	0.109908	0.9894
48327	Mus musculus	GSM1334367	SPI1		Embryonic Stem Cell	Embryo	37	0.7331	0.986	7111	0.268013	0.9972
4544	Mus musculus	GSM585298	SMARCA4		T Lymphocyte	Blood	29	0.7298	0.97	4577	0.155561	0.9864
68350	Mus musculus	GSM1708656	SPI1	416B	Myeloid Progenitor Cell	Blood	39	0.7326	0.889	26812	0.376391	0.9876
87589	Mus musculus	GSM2713707	CTCF	CD-1		Forelimb	39	0.7099	0.969	21668	0.173516	0.9996
34360	Mus musculus	GSM1012190	ETV6		Neural Progenitor-like Cell		36	0.6985	0.977	872	0.077495	0.9742
50144	Mus musculus	GSM1333560	TGIF1			Bone Marrow	38	0.7105	0.977	10622	0.148173	0.949
41645	Mus musculus	GSM1160661	POLR3GL	Hepa 1-6	Epithelium	Liver	37	0.6988	0.985	234	0.054141	0.9072
46407	Mus musculus	GSM1003783	UBTF	CH12	Lymphoblastoid	Blood	39	0.6534	0.982	1067	0.181543	0.9896
88178	Mus musculus	GSM2680414	HMGA2		Embryonic Stem Cell		36	0.7784	0.994	103	0.0409472	0.9686
72573	Mus musculus	GSM1913025	POLR2A		Preadipocyte		37	0.6379	0.921	17103	0.352632	0.9976
73427	Mus musculus	GSM2346453	EP300			Embryo	38	0.8073	0.996	1402	0.0506993	0.9832
84394	Mus musculus	GSM2948953	BRD4	Mull_M_N-rCr263.4	Muller Cell		38	0.8205	0.986	419	0.068679	0.9844
32895	Mus musculus	GSM936201	IKZF1	B3	B Lymphocyte	Blood	38	0.6961	0.994	3191	0.098801	0.9766
72375	Mus musculus	GSM1547779	BACH2		T Lymphocyte	Spleen	39	0.7557	0.947	1409	0.053391	0.9888
58613	Mus musculus	GSM1843345	IRF4		Plasmablast		36	0.7493	0.988	3454	0.0963555	0.9838
87374	Mus musculus	GSM2610641	KDM6A		Epithelium	intestinal villus	35	0.8048	0.912	5813	0.212371	0.947
68443	Mus musculus	GSM2086725	EBF1		B Lymphocyte	Fetal Liver	38	0.6808	0.942	5104	0.111595	0.9242
70674	Mus musculus	GSM2104125	CEBPA		Mesenchymal Stem Cell		36	0.7946	0.946	39384	0.461938	0.9788
46473	Mus musculus	GSM912903	MYB	MEL	Erythroid Progenitor Cell		37	0.7082	0.969	3053	0.0688535	0.988
49968	Mus musculus	GSM1526996	SUZ12		Leukemia Cell	Blood	39	0.7935	0.982	127	0.0392055	0.9594
81947	Mus musculus	GSM2652712	BTAF1		Embryonic Stem Cell		40	0.7227	0.947	23228	0.550761	0.999
40169	Mus musculus	GSM1082347	CDK9		Embryonic Stem Cell	Embryo	35	0.6701	0.966	1236	0.0766975	0.9926
49767	Mus musculus	GSM1504909	RAD21			Spleen	37	0.7509	0.964	3087	0.0495437	0.9926
88528	Mus musculus	GSM2496432	CTCF	AML12		AML12 cells	35	0.8897	0.958	40644	0.638365	0.9996
54372	Mus musculus	GSM1713754	KLF15		Embryonic Fibroblast		38	0.8316	0.972	1050	0.0456563	0.956
49496	Mus musculus	GSM1463942	CDK7	V6.5	Embryonic Stem Cell	Embryo	38	0.7744	0.92	182	0.0370098	0.9894
68835	Mus musculus	GSM2055884	FOXA3			Liver	35	0.7979	0.98	685	0.040557	0.950952
37402	Mus musculus	GSM857546	PR			Uterus	39	0.8337	0.955	10323	0.126804	0.8642
81195	Mus musculus	GSM2948967	CTCF	Mull_M_Y-263.08	Muller Cell		39	0.8331	0.991	27681	0.191049	0.9988
2998	Mus musculus	GSM654881	ARNTL		Hepatocyte	Liver	37	0.7545	0.954	484	0.0252043	0.95748
56416	Mus musculus	GSM1615129	ZMIZ1	8946	T Lymphocyte		39	0.6241	0.981	436	0.0486622	0.9386
48059	Mus musculus	GSM1300940	NSL1	E14	Embryonic Stem Cell	Embryo	38	0.6573	0.994	894	0.027133	0.9696
63218	Mus musculus	ENCSR295PZC_1	CTCF			Limb	36	0.846	0.986	26629	0.233466	0.9996
40086	Mus musculus	GSM1004785	BATF		Th0		39	0.7541	0.975	8851	0.112444	0.943
48516	Mus musculus	GSM1355183	OTX2		Embryonic Stem Cell	Embryo	39	0.8265	0.886	15389	0.287365	0.9536
4626	Mus musculus	GSM546539	TCF7L1		Lymphocyte	Spleen	31	0.7403	0.958	2011	0.0735742	0.879
39769	Mus musculus	GSM999790	OGT		Macrophage	Bone Marrow	37	0.7861	0.977	230	0.012631	0.971622
38624	Mus musculus	GSM1047937	SUZ12	CMTi-1	Embryonic Stem Cell	Embryo	38	0.8106	0.974	102	0.0569335	0.9538
68704	Mus musculus	GSM1973345	MYC	C2		Liver	38	0.7129	0.991	667	0.055038	0.92
53111	Mus musculus	GSM1288311	TCF12		Embryonic Stem Cell	Embryo	37	0.7617	0.987	15607	0.30864	0.9738
8303	Mus musculus	GSM687281	KDM1A	V6.5	Embryonic Stem Cell	Embryo	40	0.6275	0.953	552	0.0444415	0.9928
52856	Mus musculus	GSM1614794	MLLT3		Myeloid Cell		39	0.8317	0.948	46701	0.464532	0.9688
88506	Mus musculus	GSM2231910	SPI1	Hoxb8-FL	LMPP-like		37	0.8524	0.977	34640	0.398546	0.9834
51914	Mus musculus	GSM1563687	IRF1		Macrophage	Bone Marrow	39	0.7989	0.919	8106	0.216308	0.8376
82358	Mus musculus	GSM2640378	FOXA1	T23			38	0.6462	0.94	18718	0.16381	0.9322
52854	Mus musculus	GSM1614792	CEBPA		Myeloid Cell		39	0.8166	0.939	30934	0.456482	0.9756
51413	Mus musculus	GSM1500003	CTCF	3134	Epithelium	Mammary Gland	36	0.785	0.889	39801	0.635841	0.9996
73221	Mus musculus	GSM2445201	RAD21		Myeloid Progenitor Cell		36	0.857	0.986	21299	0.170787	0.9982
81198	Mus musculus	GSM2948963	CTCF	207	Muller Cell		39	0.8104	0.991	32274	0.226476	0.9992
33443	Mus musculus	GSM1051276	GATA1			Bone Marrow	31	0.7045	0.943	1387	0.021971	0.9916
73921	Mus musculus	GSM2123547	SMC3		Embryonic Stem Cell		38	0.7922	0.989	3275	0.0792662	0.996
39087	Mus musculus	GSM1132350	CTCF		B Lymphocyte		37	0.816	0.923	48187	0.553965	0.9998
81193	Mus musculus	GSM2948965	CTCF	Mull_M_Y-rCr33.04	Muller Cell		39	0.832	0.993	20829	0.153808	0.9986
34540	Mus musculus	GSM1050300	POU3F2		Embryonic Stem Cell	Embryo	38	0.8034	0.927	577	0.0198068	0.746246
87334	Mus musculus	GSM2184295	SMARCA4	SCLC-24H	B Lymphocyte	Spleen	39	0.8826	0.945	4674	0.299168	0.9972
50685	Mus musculus	GSM1537541	SOX2	D3	Embryonic Stem Cell	Embryo	37	0.6867	0.922	226	0.0285133	0.889532
70683	Mus musculus	GSM2104116	VDR		Mesenchymal Stem Cell		37	0.7796	0.88	4247	0.105969	0.9544
36816	Mus musculus	GSM1019081	EP300		Embryonic Stem Cell	Embryo	38	0.7777	0.967	4588	0.105839	0.9922
84166	Mus musculus	GSM2184324	RAD21		B Lymphocyte	Spleen	38	0.8272	0.983	5306	0.167449	0.9978
4122	Mus musculus	GSM647024	HDAC3		Hepatocyte	Liver	33	0.7782	0.857	3399	0.080071	0.989
67959	Mus musculus	GSM1692846	LMO2		Embryonic Stem Cell		39	0.72	0.836	490	0.027413	0.905945
43171	Mus musculus	GSM1257549	STAT5		Epithelium	Mammary Gland	37	0.7688	0.973	1861	0.0620402	0.8936
4501	Mus musculus	GSM591470	RAD21		Embryonic Stem Cell	Embryo	32	0.7757	0.98	1166	0.0354475	0.9894
70123	Mus musculus	GSM1700644	ASCL1			Lung	37	0.7079	0.953	771	0.0364867	0.823198
2746	Mus musculus	GSM732913	NOTCH1	T6E	Lymphocyte	Blood	37	0.6983	0.989	1636	0.043402	0.9012
86598	Mus musculus	GSM2650745	STAT3	MGH-U4	Oligodendrocyte		37	0.868	0.993	5544	0.0973003	0.9772
74753	Mus musculus	GSM1979734	STAG1		Embryonic Fibroblast		36	0.7829	0.974	10161	0.086937	0.9976
4612	Mus musculus	GSM641910	TAL1			Bone Marrow	37	0.687	0.939	6330	0.0886072	0.9946
55685	Mus musculus	GSM1754887	EZH1			Mammary Gland	38	0.7471	0.886	248	0.050651	0.965937
76980	Mus musculus	GSM2433221	AIRE		MECs	Thymus	34	0.8686	0.945	1547	0.100064	0.9358
58612	Mus musculus	GSM1843344	IRF4		Plasmablast		36	0.74	0.988	3662	0.118108	0.9896
58980	Mus musculus	GSM1893640	POLR2A	3T3-L1	Preadipocyte	Adipose	39	0.7749	0.985	7098	0.0931732	0.9978
76538	Mus musculus	GSM2127096	OSR1	NIH-3T3	NIH/3T3		36	0.6196	0.885	111	0.0209863	0.898745
55978	Mus musculus	GSM1838883	SMC1A	R1	Embryonic Stem Cell	Embryo	38	0.7516	0.987	991	0.0318225	0.988
54439	Mus musculus	GSM1290095	SPI1		B Lymphocyte		39	0.6152	0.964	18310	0.243289	0.9778
84461	Mus musculus	GSM2231901	FLI1	Hoxb8-FL	LMPP-like		37	0.6159	0.944	9851	0.141707	0.989
2861	Mus musculus	GSM560345	MED12	V6.5	Embryonic Stem Cell	Embryo	34	0.7391	0.991	3313	0.104919	0.9954
81426	Mus musculus	GSM1694156	KMT2B		T Lymphocyte	Lymph Node	37	0.731	0.859	1304	0.0549545	0.9928
44780	Mus musculus	GSM1368009	NCOR1	3T3-L1	Preadipocyte	Adipose	38	0.75	0.938	3157	0.0856858	0.9724
69832	Mus musculus	GSM1961556	BRD4		Th1		39	0.6684	0.988	4764	0.0907485	0.981
52280	Mus musculus	GSM1446070	CEBPB			Liver	38	0.8079	0.984	22096	0.258713	0.9966
50214	Mus musculus	GSM1369681	GTF2B			Heart	38	0.6905	0.933	2514	0.072933	0.9932
5978	Mus musculus	GSM766059	OLIG2	Ainv15	Neural Progenitor Cell	Embryo	31	0.6509	0.986	3421	0.0570965	0.9622
75128	Mus musculus	GSM1163179	PPARA			Liver	39	0.7892	0.974	286	0.026317	0.985149
36059	Mus musculus	GSM851289	POLR2A		Epithelium	Embryonic Heart	38	0.6015	0.829	196	0.034365	0.937733
8929	Mus musculus	GSM871395	RARA		Embryonic Stem Cell	Embryo	38	0.7531	0.979	1879	0.0299673	0.8654
55997	Mus musculus	GSM1842755	NANOG	KH2	Embryonic Stem Cell	Embryo	39	0.8011	0.936	20382	0.309454	0.987
47517	Mus musculus	GSM1234314	POU5F1	J1	Embryonic Stem Cell	Embryo	37	0.7697	0.956	152	0.0209145	0.929788
173	Mus musculus	GSM686978	RXRG	3T3-L1	Preadipocyte	Adipose	36	0.7978	0.903	289	0.0171337	0.941922
8304	Mus musculus	GSM687282	KDM1A	V6.5	Embryonic Stem Cell	Embryo	38	0.7275	0.991	9427	0.179342	0.998
33842	Mus musculus	GSM913290	EP300	C2C12	Myoblast	Muscle	38	0.8128	0.957	393	0.0359252	0.978
87776	Mus musculus	GSM2184315	KMT2A		resting	Spleen	38	0.8089	0.976	6638	0.240938	0.999
68347	Mus musculus	GSM1889271	MSIN3A		T Lymphocyte	Spleen	37	0.8447	0.985	141	0.0311665	0.9856
62863	Mus musculus	ENCSR150RGT_1	CTCF			Hindbrain	36	0.8617	0.979	33053	0.314691	0.9996
76973	Mus musculus	GSM2124210	NEUROG2	Ainv15	Embryoid Bodies		37	0.7926	0.982	14319	0.247659	0.947
74228	Mus musculus	GSM2433444	POLR2A			eWAT	39	0.8591	0.838	11406	0.24621	0.9984
52851	Mus musculus	GSM1614789	ERG		Myeloid Cell		38	0.7362	0.99	4233	0.132882	0.9866
43032	Mus musculus	GSM1246691	H2AZ	NIH-3T3	Fibroblast	Embryo	36	0.7327	0.988	1571	0.118114	0.9882
4438	Mus musculus	GSM587799	POLR2A			Cerebellum	31	0.6799	0.975	318	0.0250133	0.972756
69608	Mus musculus	GSM2218848	NR1D1			Liver	39	0.837	0.958	10876	0.1806	0.9942
67571	Mus musculus	GSM1287700	H2AZ		Embryonic Stem Cell		36	0.8193	0.971	36821	0.596112	0.9114
75431	Mus musculus	GSM1973720	CTCF		Stromal Cell	Bone Marrow	37	0.862	0.935	38478	0.479867	0.9998
41954	Mus musculus	GSM1214531	RUNX3		Natural Killer Cell	Spleen	37	0.7253	0.988	4114	0.0524618	0.9574
69575	Mus musculus	GSM2131238	HDAC3			Hippocampus	37	0.6078	0.814	2344	0.0834307	0.9064
51367	Mus musculus	GSM1499119	MBD3		Embryonic Stem Cell		37	0.7342	0.992	301	0.0573302	0.9792
54539	Mus musculus	GSM1437475	EZH2		Embryonic Stem Cell		39	0.7283	0.965	11442	0.376533	0.999
86464	Mus musculus	GSM2412035	T	Sup-M2-TS			35	0.752	0.934	4065	0.0731175	0.9328
87826	Mus musculus	GSM1970492	ZACN	Neuro-2a	Neuroblastoma cell		31	0.8109	0.938	1965	0.103383	0.701
4604	Mus musculus	GSM774942	TAF1		Embryonic Stem Cell	Embryo	37	0.7013	0.968	155	0.03819	0.943622
67998	Mus musculus	GSM1854062	SOX4			Pancreas	37	0.7595	0.996	204	0.0401325	0.929322
48865	Mus musculus	GSM1390711	HNF4A		Epithelium	Liver	39	0.8001	0.947	12601	0.168866	0.997
69837	Mus musculus	GSM1961551	AFF4	EL-4			39	0.6584	0.989	419	0.0609637	0.9444
40145	Mus musculus	GSM1004853	RORC		Th0		39	0.6746	0.972	188	0.021176	0.917928
86039	Mus musculus	GSM2803613	POLR2A		Cortex	Brain	34	0.7867	0.969	162	0.0379867	0.991759
88163	Mus musculus	GSM2522469	RELA	SCLC-24H	Macrophage	Bone Marrow	39	0.651	0.935	743	0.0529354	0.935861
59179	Mus musculus	GSM1937506	NR0B2			Liver	37	0.7616	0.965	132	0.0416977	0.938
37749	Mus musculus	GSM849936	SUZ12	CMTi-1	Embryonic Stem Cell	Embryo	38	0.7063	0.825	105	0.0163422	0.903942
40099	Mus musculus	GSM1004841	EP300		Th0		36	0.6333	0.993	214	0.0241862	0.915037
58298	Mus musculus	GSM1666996	RFX2			Testis	39	0.6028	0.834	3424	0.0706288	0.8436
52888	Mus musculus	GSM1617799	TRIM33	RN2	Leukemic Blast Cell	Bone Marrow	39	0.7086	0.972	1126	0.0502795	0.9488
35550	Mus musculus	GSM967656	SP1	TSC	Trophoblast Stem Cell	Embryo	39	0.767	0.997	254	0.0405695	0.931058
54713	Mus musculus	GSM1545739	SPI1	X18.1.1	Myeloid Cell		35	0.6957	0.968	14271	0.169345	0.9546
73209	Mus musculus	GSM2255554	PAX5		Progenitor B cell		38	0.7982	0.975	9994	0.226436	0.9872
71145	Mus musculus	GSM2310053	LMO2		B Lymphocyte		39	0.8211	0.992	3031	0.073687	0.9546
48101	Mus musculus	GSM1315601	CREBBP		Fibroblast	Embryo	39	0.8218	0.991	4647	0.11964	0.9898
75022	Mus musculus	GSM2433093	SMC1A			Mammary Gland	39	0.8111	0.905	12217	0.102962	0.9966
68342	Mus musculus	GSM1816099	GTF2B		Embryoid Bodies		39	0.7574	0.954	294	0.0494025	0.986197
51020	Mus musculus	GSM1340604	JARID2	E14	Embryonic Stem Cell	Embryo	38	0.825	0.992	116	0.0713165	0.905
43713	Mus musculus	GSM1309509	BATF		T Lymphocyte		37	0.7729	0.991	216	0.0381848	0.88113
46495	Mus musculus	GSM1003790	MAZ	MEL	Erythroid Progenitor Cell		39	0.7895	0.985	3414	0.118671	0.997
74044	Mus musculus	GSM2241196	STAT6		Macrophage	Bone Marrow	39	0.7523	0.982	9203	0.192202	0.8968
72807	Mus musculus	GSM2366497	NRF1	MEFs	Fibroblast		39	0.7348	0.981	235	0.0328662	0.831514
34422	Mus musculus	GSM915164	SPI1	C2C12	Myoblast	Muscle	37	0.776	0.981	6167	0.0715617	0.9374
37574	Mus musculus	GSM928984	PHOX2A	Ainv15	Neural Progenitor Cell	Embryo	37	0.787	0.97	229	0.0227655	0.8876
73014	Mus musculus	GSM2412702	ONECUT2	Ainv15	Embryoid Bodies		35	0.7534	0.969	5452	0.100197	0.7852
74879	Mus musculus	GSM2129861	CTCF	G1E-ER4	erythroid		35	0.8052	0.814	10674	0.100981	0.996
33797	Mus musculus	GSM1059854	SOX17	KH2	Embryonic Stem Cell	Embryo	39	0.7866	0.976	3124	0.0395655	0.963
85310	Mus musculus	GSM2948958	CTCF	Rod_I_Y-8602	iPSC		39	0.8112	0.898	24766	0.20582	0.999
8762	Mus musculus	GSM832316	CBFB	L8057	Megakaryocyte	Bone Marrow	38	0.8071	0.88	2605	0.0792465	0.9824
75763	Mus musculus	GSM2319284	CTCF		Fibroblast		39	0.8857	0.927	6488	0.092651	0.9986
43419	Mus musculus	GSM1276719	KMT2B	E14	Embryonic Stem Cell	Embryo	38	0.8547	0.992	7265	0.308327	0.9986
36769	Mus musculus	GSM959054	ZNF143	J1	Embryonic Stem Cell	Embryo	38	0.6731	0.984	3376	0.0531455	0.8744
43895	Mus musculus	GSM857549	GATA2			Uterus	38	0.8486	0.98	26258	0.273061	0.9074
72464	Mus musculus	GSM1782914	SMAD2/3	E14Tg2A	EB		35	0.7169	0.996	2495	0.062753	0.8688
72729	Mus musculus	GSM1513743	POLR2A	NIH-3T3			39	0.9979	1	7060	0.216837	0.9988
68940	Mus musculus	GSM2051868	TRIM28		Embryonic Stem Cell		38	0.6458	0.97	750	0.041652	0.7822
51967	Mus musculus	GSM1572162	TBX19	AtT-20	Corticotroph	Pituitary	31	0.6203	0.968	2323	0.0335625	0.8888
87078	Mus musculus	GSM2786975	TCF7L1		Stem cell	Embryo	40	0.7213	0.818	1685	0.0913873	0.9848
74412	Mus musculus	GSM2219815	POLR2A			Muscle	39	0.8746	0.946	12562	0.26837	0.9984
49567	Mus musculus	GSM1467432	JUNB		Cortical Neuron	Neuric	38	0.8164	0.923	440	0.0278222	0.909969
84357	Mus musculus	GSM2750858	ZBTB17		Fibroblast		38	0.7402	0.88	558	0.044361	0.859401
39311	Mus musculus	GSM824841	NCAPD3	V6.5	Embryonic Stem Cell	Embryo	38	0.6562	0.941	449	0.0344752	0.936774
72809	Mus musculus	GSM2366495	NRF1	MEFs	Fibroblast		39	0.7685	0.954	3806	0.0480345	0.9526
55371	Mus musculus	GSM1635072	PAX6			lens	36	0.7418	0.994	537	0.0469567	0.791864
34922	Mus musculus	GSM1003596	RNF2	E14	Embryonic Stem Cell	Embryo	37	0.7178	0.802	5966	0.56185	0.983
72906	Mus musculus	GSM2327702	T		B Lymphocyte		37	0.8492	0.993	32765	0.258915	0.8156
35374	Mus musculus	GSM1015515	GATA4		Embryonic Stem Cell	Embryo	38	0.8286	0.832	255	0.106212	0.8652
72985	Mus musculus	GSM1971691	BIRA		BM-derived immortalised cells	Bone Marrow	38	0.7323	0.987	384	0.0706685	0.7112
40362	Mus musculus	GSM840529	NR1D2		Epithelium	Liver	39	0.7876	0.941	5120	0.0966925	0.9926
74499	Mus musculus	GSM2454924	BCL11B		Lin- BM derived DN3 cells		38	0.7917	0.981	6032	0.167872	0.994
50239	Mus musculus	GSM1401427	SPIB		Lymphocyte		37	0.7991	0.989	336	0.0389777	0.913
5416	Mus musculus	GSM864670	NR1H2		Hepatocyte	Liver	31	0.696	0.966	3239	0.087323	0.9928
82415	Mus musculus	GSM2643060	CTCF		Neuron		39	0.6577	0.935	11384	0.101109	0.9958
55118	Mus musculus	GSM1571722	NR3C1			Adipose	38	0.8841	0.969	41065	0.482623	0.9636
34542	Mus musculus	GSM1050291	SOX2		Embryonic Stem Cell	Embryo	38	0.807	0.98	3820	0.0575387	0.9884
59138	Mus musculus	GSM1923657	SOX2	CCE	Embryonic Stem Cell	Embryo	38	0.7814	0.982	1781	0.0446532	0.9674
5953	Mus musculus	GSM757799	RXRA	F9	Embryonal carcinoma cell	Embryo	30	0.7126	0.94	679	0.0414585	0.986213
67908	Mus musculus	GSM1954032	MYF5		Embryonic Fibroblast		37	0.8379	0.991	17689	0.229261	0.9392
34590	Mus musculus	GSM940399	THRA	C17.2	Neural Progenitor Cell		37	0.6656	0.997	598	0.0193015	0.909404
51886	Mus musculus	GSM1561380	PRDM16			Adipose	39	0.8456	0.874	2217	0.052843	0.9594
71960	Mus musculus	GSM2098386	EP300	Ainv15	Neuron		39	0.8469	0.87	2954	0.131657	0.989
5980	Mus musculus	GSM766061	HOXC9	Ainv15	Neural Progenitor Cell	Embryo	39	0.8065	0.983	18980	0.175799	0.8948
46443	Mus musculus	GSM995442	GATA1	G1E-ER4	Erythroid Cell		36	0.794	0.992	3904	0.046745	0.9736
53743	Mus musculus	GSM1604034	CTCF		Neural Stem Cell		37	0.7667	0.837	163	0.0320602	0.957364
73608	Mus musculus	GSM2417137	MYC		iPSC		39	0.7326	0.978	1082	0.0700382	0.9844
5222	Mus musculus	GSM552239	MEIS1	HPC-7	Haematopoietic Progenitor Cell		31	0.7534	0.917	3344	0.0505483	0.9276
69513	Mus musculus	GSM1940054	GATA1		Embryoid Bodies	Blood	39	0.7555	0.961	1655	0.0326448	0.8364
46496	Mus musculus	GSM1003791	NFE2L2	MEL	Erythroid Progenitor Cell		39	0.7048	0.972	1091	0.0476115	0.9874
74323	Mus musculus	GSM2419854	SIN3A		Neural Stem Cell		34	0.7343	0.951	307	0.048341	0.9924
47291	Mus musculus	GSM1135048	FEZF2		Neurosphere		26	0.7606	0.826	4259	0.276786	0.997
74930	Mus musculus	GSM2386622	H2AZ		Epithelium	Small Intestine	39	0.8419	0.977	232	0.0812448	0.9962
2410	Mus musculus	GSM593398	NELFB		Fibroblast	Embryo	37	0.6709	0.944	5623	0.105003	0.996
52529	Mus musculus	GSM1509362	POLR2A		B Lymphocyte		38	0.7978	0.953	5606	0.127049	0.9978
71911	Mus musculus	GSM2091495	TEAD4		Blast Cells		39	0.7948	0.985	4322	0.0543125	0.8696
46513	Mus musculus	GSM918742	POLR2A			Thymus	38	0.7579	0.832	4364	0.07956	0.9946
81197	Mus musculus	GSM2948960	CTCF	Bipo_I_Y-rM0405	iPSC		39	0.8079	0.992	24984	0.180802	0.9984
46392	Mus musculus	GSM912908	MAX	CH12	Lymphoblastoid	Blood	37	0.7263	0.995	5379	0.146466	0.9972
43714	Mus musculus	GSM1309510	BATF		T Lymphocyte		37	0.7691	0.996	807	0.0420073	0.92526
58610	Mus musculus	GSM1843342	SPI1		Plasmablast		36	0.8154	0.958	18415	0.304729	0.9924
69103	Mus musculus	GSM2102958	ELF5			Mammary Gland	37	0.7682	0.986	16002	0.163458	0.7952
82651	Mus musculus	GSM2579421	CTCF		Erythroid Cell	Spleen	35	0.7799	0.95	15624	0.138037	0.9972
49711	Mus musculus	GSM1493662	CTCF	Wehi-231	B Lymphocyte		35	0.6904	0.914	10626	0.0677263	0.987
47394	Mus musculus	GSM1181851	RUNX3		Dendritic Cell	Blood	39	0.7846	0.986	178	0.037363	0.9646
75133	Mus musculus	GSM1163174	RXRA			Liver	31	0.739	0.908	1700	0.0398532	0.9716
52857	Mus musculus	GSM1614795	MYB		Myeloid Cell		39	0.8116	0.957	408	0.0494697	0.985
83114	Mus musculus	GSM2391482	TCF7L1		Natural Killer Cell	Thymus	36	0.755	0.88	436	0.0586023	0.938438
84653	Mus musculus	GSM2684855	SMC1A	AtT-20	Corticotroph	Pituitary	36	0.8273	0.99	11775	0.114929	0.9958
84543	Mus musculus	GSM2845620	HDAC3		Macrophage	Bone Marrow	36	0.7719	0.95	1642	0.04165	0.9758
73225	Mus musculus	GSM2255573	PAX5			Lymph Node	36	0.6655	0.988	792	0.0389715	0.975273
53395	Mus musculus	GSM1520421	POLR2A		Macrophage		37	0.7369	0.965	8435	0.261301	0.993
47506	Mus musculus	GSM1232705	KDM1A	3T3-L1	Preadipocyte	Adipose	39	0.7432	0.984	1079	0.0539722	0.9894
75906	Mus musculus	GSM2515948	HDAC2	3T3-L1	Adipocyte		36	0.7745	0.949	106	0.0698181	0.986404
73287	Mus musculus	GSM2073025	KMT2D	V6.5	Embryonic Stem Cell	Embryo	35	0.6972	0.979	7431	0.238292	0.997
58265	Mus musculus	GSM1648680	POLR2A		Intermediate		39	0.8785	0.981	6948	0.259587	0.9968
71696	Mus musculus	GSM2258254	EP300		Embryoid Bodies		37	0.7832	0.969	10319	0.161061	0.9936
33725	Mus musculus	GSM1059848	POU5F1	F9	Embryonal carcinoma cell	Embryo	39	0.8346	0.983	4791	0.101358	0.9562
69350	Mus musculus	GSM2112625	OLIG2	CD-1	Neural Stem Cell	Brain	38	0.8427	0.913	5215	0.080975	0.9856
47427	Mus musculus	GSM1194194	INO80	J1	Embryonic Stem Cell	Embryo	37	0.7593	0.864	169	0.0236385	0.910569
35824	Mus musculus	GSM1079207	KDM6A	C2C12	Myoblast	Muscle	37	0.6557	0.979	154	0.067047	0.962
2820	Mus musculus	GSM515666	CTR9	V6.5	Embryonic Stem Cell	Embryo	37	0.6173	0.976	107	0.0331403	0.801818
51135	Mus musculus	GSM1384953	SPI1		Dendritic Cell		38	0.8037	0.859	6495	0.094461	0.9506
4607	Mus musculus	GSM746584	TAL1		Erythroblast	Fetal Liver	37	0.7059	0.995	1588	0.0318022	0.8802
8909	Mus musculus	GSM862697	GATA4		Myocyte	Heart	31	0.7222	0.885	1304	0.0327962	0.9764
76678	Mus musculus	GSM1220849	KMT2B		Embryoid Bodies		36	0.7085	0.917	3450	0.0811595	0.9872
85306	Mus musculus	GSM2465692	SIX2	B6.2	Six2+	Kidney	34	0.7941	0.987	2939	0.0604385	0.876
86046	Mus musculus	GSM2803612	POLR2A		Cortex	Brain	34	0.7932	0.981	1312	0.0631785	0.9972
85721	Mus musculus	GSM2417981	BCL11B		Thymocyte		39	0.864	0.991	1967	0.263848	0.9992
71996	Mus musculus	GSM2052278	TET1	R1	Embryonic Stem Cell	Embryo	38	0.7244	0.988	301	0.040456	0.926858
35795	Mus musculus	GSM989015	FLI1		Endothelial Cell		38	0.6842	0.993	1753	0.0459717	0.9458
71767	Mus musculus	GSM2111328	CEBPB		Monocyte	Bone Marrow	38	0.6278	0.822	9283	0.122497	0.951
46387	Mus musculus	GSM912891	POLR2A	CH12	Lymphoblastoid	Blood	30	0.7922	0.945	11719	0.46077	0.9992
47526	Mus musculus	GSM1234476	MYC		B Lymphocyte	Lymph Node	36	0.7365	0.933	6710	0.177197	0.9918
73569	Mus musculus	GSM2417183	CEBPA	MEFs	Embryonic Fibroblast		39	0.7527	0.986	466	0.0421235	0.9472
3270	Mus musculus	GSM746582	GATA1		Erythroblast	Fetal Liver	37	0.7372	0.998	932	0.0211957	0.9186
34715	Mus musculus	GSM1003593	KDM2A	V6.5	Embryonic Stem Cell	Embryo	38	0.6282	0.997	122	0.0334325	0.9418
46419	Mus musculus	GSM923575	GATA1		Erythroid Cell	Fetal Liver	37	0.7423	0.996	2264	0.0272305	0.916
44715	Mus musculus	GSM1360718	ETS1		Thymocyte		37	0.7339	0.987	416	0.0278	0.969118
67899	Mus musculus	GSM2026236	CTCF		Macrophage		39	0.657	0.983	31547	0.224307	0.9988
75786	Mus musculus	GSM2319261	BRD4		iPSC	Retina	39	0.7937	0.975	251	0.0586108	0.9678
76330	Mus musculus	GSM2310116	TP63	MK1	Keratinocyte		39	0.7306	0.933	4363	0.0451498	0.8824
43057	Mus musculus	GSM1248707	H2AZ		Fibroblast	Embryo	38	0.8211	0.989	785	0.156827	0.9968
75822	Mus musculus	GSM1924744	ZIC2		Epiblast Stem Cell		35	0.7827	0.989	3120	0.250619	0.83
56061	Mus musculus	GSM1861943	GABPA	V6.5	Embryonic Stem Cell	Embryo	36	0.802	0.997	1093	0.0260142	0.964691
87556	Mus musculus	GSM2594518	JUND		Th17		40	0.8088	0.975	1018	0.0549635	0.971
49753	Mus musculus	GSM1504361	SPI1		B Lymphocyte	Spleen	39	0.7072	0.927	580	0.0316678	0.971854
74880	Mus musculus	GSM2129859	CTCF	G1E-ER4	erythroid		35	0.7995	0.926	17499	0.108027	0.9958
76199	Mus musculus	GSM1891956	HAND2			Heart	38	0.6578	0.918	7741	0.14738	0.9078
43583	Mus musculus	GSM1295562	STAT5A		Epithelium	Mammary Gland	37	0.8035	0.986	17842	0.229258	0.8774
84758	Mus musculus	GSM2718360	SOX2		Embryonic Fibroblast		37	0.7275	0.837	5370	0.100165	0.8766
69573	Mus musculus	GSM2131241	MECP2			Hippocampus	37	0.6307	0.816	295	0.0646493	0.7628
81252	Mus musculus	GSM2418362	CTCF	DN2	Thymocyte		40	0.7802	0.985	22628	0.128167	0.998
47025	Mus musculus	GSM1032638	NFE2		Epithelium	Liver	38	0.7581	0.995	1168	0.028861	0.90482
69100	Mus musculus	GSM1419808	MEIS1		Embryonic Fibroblast		38	0.7447	0.987	909	0.0554972	0.941486
56015	Mus musculus	GSM1850517	T		T Lymphocyte		38	0.7801	0.901	10248	0.150332	0.9046
34412	Mus musculus	GSM915182	FOSL2	C2C12	Myoblast	Muscle	36	0.6209	0.847	5669	0.0731082	0.9774
51298	Mus musculus	GSM1480825	CTCF		T Lymphocyte	Spleen And Lymph Node	38	0.8702	0.908	42298	0.537648	0.9998
39771	Mus musculus	GSM999788	RNF2		Macrophage	Bone Marrow	38	0.8036	0.982	168	0.0328582	0.9892
49497	Mus musculus	GSM1463943	CDK8	R1	Embryonic Stem Cell	Embryo	38	0.7724	0.943	260	0.0473843	0.9896
3005	Mus musculus	GSM607495	CDX2		Epithelium	Small Intestine	31	0.796	0.925	592	0.0204575	0.788384
38578	Mus musculus	GSM1065518	CTNNB1	V6.5	Embryonic Stem Cell	Embryo	31	0.6416	0.896	2798	0.060205	0.9744
46412	Mus musculus	GSM1003800	NFE2L2	CH12	Lymphoblastoid	Blood	39	0.7064	0.988	2291	0.0548992	0.9908
85833	Mus musculus	GSM2741706	ARID1A			Liver	35	0.7909	0.992	1152	0.0672263	0.974
36072	Mus musculus	GSM878557	SUZ12		Neural Progenitor Cell		38	0.8021	0.943	104	0.0499418	0.8886
9184	Mus musculus	GSM615620	PAX3		Myoblast	Skeletal Muscle	31	0.7681	0.964	889	0.024672	0.829691
56519	Mus musculus	GSM1657391	RYBP	E14Tg2A	Embryonic Stem Cell		39	0.7998	0.974	161	0.026718	0.9654
62598	Mus musculus	ENCSR041SMK_2	CTCF			Liver	39	0.8415	0.962	34477	0.386708	0.9996
51365	Mus musculus	GSM1499117	ZIC2		Embryonic Stem Cell		38	0.8153	0.995	4642	0.0544905	0.9652
53793	Mus musculus	GSM1633892	BATF3		Dendritic Cell		38	0.7447	0.945	8837	0.126977	0.8814
50986	Mus musculus	GSM1192099	POLR2A			Forelimb	38	0.7871	0.99	3958	0.0699895	0.9962
41924	Mus musculus	GSM1199835	POLR2A		Dendritic Cell	Skin	38	0.7982	0.991	179	0.071607	0.9408
75790	Mus musculus	GSM2319257	BRD4		Fibroblast		39	0.8299	0.992	102	0.03815	0.9602
74555	Mus musculus	GSM1981207	PAX6	alpha-TN4		lens	35	0.8263	0.996	2985	0.119881	0.9972
52732	Mus musculus	GSM1563242	RAD23B	D3	Embryonic Stem Cell	Embryo	37	0.7737	0.992	2217	0.130014	0.9954
86607	Mus musculus	GSM2533853	CTCF		Embryonic Stem Cell		40	0.8547	0.853	53786	0.388977	0.997
75817	Mus musculus	GSM1924749	ZIC2		Epiblast Stem Cell		35	0.7951	0.986	22936	0.500982	0.8394
83891	Mus musculus	GSM2184301	KMT2A	SCLC-24H	B Lymphocyte	Spleen	38	0.8576	0.972	7095	0.289369	0.9996
74243	Mus musculus	GSM2433425	PPARG			iWAT	39	0.8925	0.935	15135	0.180249	0.9404
84059	Mus musculus	GSM2532783	FOXG1	CD-1	Cortex		38	0.8592	0.975	1365	0.0159577	0.951058
35751	Mus musculus	GSM994238	KDM1A		Granulocytic Progenitor Cell	Bone Marrow	38	0.8049	0.95	2978	0.115291	0.9338
82519	Mus musculus	GSM2886563	HNF4A		Epithelium	Colon	34	0.7863	0.889	3200	0.0690242	0.991
35543	Mus musculus	GSM967657	TBP	TSC	Trophoblast Stem Cell	Embryo	39	0.7699	0.99	447	0.0373918	0.931761
58027	Mus musculus	GSM1586779	NEUROD1	R1	Embryonic Stem Cell	Embryo	39	0.7227	0.952	342	0.0344052	0.929768
35793	Mus musculus	GSM989016	FLI1		Endothelial Cell		38	0.767	0.976	1800	0.0325177	0.97
52743	Mus musculus	GSM1568455	RNF2	3T3-L1	Preadipocyte	Adipose	39	0.7806	0.995	107	0.0395175	0.9382
83908	Mus musculus	GSM2683460	ATRX		Neuronal Progenitor cell	Forebrain	36	0.6863	0.993	973	0.192775	0.9758
35105	Mus musculus	GSM1126945	TP53		Embryonic Fibroblast	Embryo	38	0.7447	0.985	3017	0.045699	0.7468
72967	Mus musculus	GSM2151013	HOXA13			Forelimb Bud	38	0.8322	0.994	2607	0.0999447	0.9502
73555	Mus musculus	GSM2042282	SATB1		Thymocyte	Thymus	37	0.7139	0.984	4414	0.120233	0.9846
36890	Mus musculus	GSM987806	RAD21		Pre-B Lymphocyte		32	0.653	0.993	3656	0.051537	0.994
54338	Mus musculus	GSM1713720	POLR2A		Germline stem cell		36	0.766	0.937	5999	0.114726	0.9924
44791	Mus musculus	GSM1370451	JUNB	3T3-L1	Preadipocyte	Adipose	37	0.7444	0.981	8844	0.100596	0.982
75903	Mus musculus	GSM2515951	HDAC3	3T3-L1	Adipocyte		36	0.7768	0.935	382	0.0484827	0.9742
4413	Mus musculus	GSM647029	NR1D1		Hepatocyte	Liver	36	0.7609	0.879	6919	0.116623	0.991
46405	Mus musculus	GSM1003786	RCOR1	CH12	Lymphoblastoid	Blood	39	0.7715	0.987	1387	0.0777035	0.9926
9158	Mus musculus	GSM878197	NKX3-1		Epithelium	Prostate	38	0.7089	0.931	13547	0.165005	0.761
58983	Mus musculus	GSM1893643	SETDB1	3T3-L1	Preadipocyte	Adipose	39	0.7698	0.983	7450	0.100656	0.998
82565	Mus musculus	GSM2610634	PBRM1		Epithelium	intestinal villus	34	0.7623	0.975	1096	0.10344	0.9962
40209	Mus musculus	GSM862562	RAD21			Brain	31	0.6822	0.97	168	0.0964553	0.9898
88696	Mus musculus	GSM2750860	ZBTB17		B Lymphocyte	Spleen	39	0.7539	0.988	2017	0.0787367	0.932
4594	Mus musculus	GSM550312	STAT6		Th2	Blood	31	0.7153	0.962	1566	0.042461	0.9886
44796	Mus musculus	GSM1370456	VDR	3T3-L1	Preadipocyte	Adipose	34	0.6613	0.952	3527	0.062395	0.9362
40204	Mus musculus	GSM862563	RAD21			Brain	36	0.7633	0.972	101	0.0907613	0.9928
58926	Mus musculus	GSM1891645	NRF1		Embryonic Stem Cell		39	0.7811	0.975	13700	0.174197	0.8296
76872	Mus musculus	GSM1913014	EBF2		Preadipocyte		38	0.6391	0.803	33040	0.383488	0.9616
74018	Mus musculus	GSM2188906	FOXA1	P19	Embryonal carcinoma cell		38	0.7914	0.997	1180	0.0202263	0.8374
67957	Mus musculus	GSM1692848	TAL1		Embryonic Stem Cell		39	0.7144	0.835	1245	0.033995	0.921551
39069	Mus musculus	GSM1020008	SMC3		Embryonic Fibroblast	Embryo	38	0.6144	0.897	11709	0.0841048	0.998
74976	Mus musculus	GSM2401552	HNF4A		Epithelium		36	0.7364	0.995	5482	0.087417	0.9192
63617	Mus musculus	ENCSR450KVW_2	EP300			Stomach	36	0.8315	0.991	558	0.038214	0.9886
84044	Mus musculus	GSM2635599	RAD21		resting		35	0.8949	0.961	10830	0.307454	0.9978
81192	Mus musculus	GSM2948968	CTCF	Amac_M_Y-30.02	iPSC		39	0.7877	0.968	10476	0.0927613	0.9974
75566	Mus musculus	GSM2418860	CTCF	JM8.N4	Embryonic Stem Cell		40	0.7789	0.969	24488	0.213968	0.9988
50596	Mus musculus	GSM1531741	SPI1		Plasmacytoid dendritic cell	Bone Marrow	39	0.8274	0.985	22948	0.269628	0.9556
41513	Mus musculus	GSM1142810	CEBPA		Haematopoietic Progenitor Cell		38	0.6464	0.847	1414	0.0182397	0.785774
54463	Mus musculus	GSM1354746	JUN		Myoblast	Muscle	38	0.7869	0.987	3548	0.059782	0.9814
87769	Mus musculus	GSM2184312	HDAC1		resting	Spleen	38	0.7683	0.978	4415	0.216003	0.9982
46504	Mus musculus	GSM918736	CTCF			Olfactory Bulb	38	0.7521	0.939	5050	0.0803145	0.9966
33751	Mus musculus	GSM1059354	NKX2-1			Lung	38	0.7546	0.995	1142	0.0647962	0.9796
44556	Mus musculus	GSM1327154	NANOG	V6.5	Embryonic Stem Cell	Embryo	37	0.7825	0.993	9446	0.147969	0.9574
46416	Mus musculus	GSM1003796	ZNF384	CH12	Lymphoblastoid	Blood	39	0.7983	0.982	12618	0.230901	0.9748
85674	Mus musculus	GSM2579444	POLR2A		Erythroid Cell	Spleen	35	0.7382	0.978	228	0.0247312	0.970367
47717	Mus musculus	GSM1263820	ESR1		Epithelium	Liver	37	0.7653	0.931	517	0.0428015	0.9794
68691	Mus musculus	GSM1973358	POLR2A	C2		Liver	38	0.779	0.992	4823	0.124433	0.998
46472	Mus musculus	GSM912935	RAD21	MEL	Erythroid Progenitor Cell		37	0.7444	0.961	31535	0.352425	1
67293	Mus musculus	GSM2053056	PBX1	C2C12	Myotubes		39	0.6869	0.989	3122	0.124229	0.9682
4556	Mus musculus	GSM545885	SPI1	MEL	Erythroid Progenitor Cell		32	0.6673	0.972	2553	0.0609466	0.9788
73559	Mus musculus	GSM2417194	KLF4	MEFs	Embryonic Fibroblast		39	0.713	0.989	35916	0.349159	0.903
2822	Mus musculus	GSM594600	EP300	V6.5	Embryonic Stem Cell	Embryo	30	0.6128	0.967	6716	0.143327	0.9928
49758	Mus musculus	GSM1504397	SMAD1		Hair Follicle Stem Cell		38	0.6901	0.938	102	0.0291787	0.820613
37946	Mus musculus	GSM857389	NEUROD2	P19	Embryonal carcinoma cell	Embryo	31	0.8222	0.987	20498	0.230394	0.9472
67563	Mus musculus	GSM1659407	BRD2		Embryonic Stem Cell		38	0.7794	0.881	3555	0.124313	0.9972
77321	Mus musculus	GSM2588428	KMT2B		Embryonic Stem Cell		35	0.858	0.991	1546	0.165979	0.9968
86680	Mus musculus	GSM2218590	NFIA	C2C12	Myoblast	Muscle	39	0.8179	0.992	756	0.0838635	0.995
51871	Mus musculus	GSM1555714	PPARG		Macrophage		38	0.8085	0.869	10653	0.191468	0.9646
73334	Mus musculus	GSM2470627	POLR2A		Lmphoma cell		39	0.8694	0.985	2203	0.166156	0.9958
67567	Mus musculus	GSM1571169	ZBTB17		Tumor cells		38	0.6054	0.961	4473	0.11063	0.8274
51364	Mus musculus	GSM1499116	ZIC2		Embryonic Stem Cell		39	0.7776	0.993	2684	0.0582705	0.962
73073	Mus musculus	GSM2124231	ISL1	Ainv15	Embryoid Bodies		38	0.8228	0.979	15052	0.200044	0.8552
75011	Mus musculus	GSM2492058	POLR2A			Mammary Gland	39	0.8874	0.989	5968	0.136542	0.9974
50600	Mus musculus	GSM1531745	CEBPB		Plasmacytoid dendritic cell	Bone Marrow	39	0.7833	0.989	685	0.0398633	0.977046
9218	Mus musculus	GSM894054	ESR1			Uterus	39	0.8339	0.958	17294	0.280058	0.8358
35786	Mus musculus	GSM989024	TAL1		Hematopoietic Cell		38	0.6967	0.997	2031	0.0277618	0.9556
88147	Mus musculus	GSM2711172	FOXP1		Neural Stem Cell		35	0.8661	0.981	9946	0.354664	0.9562
67887	Mus musculus	GSM2026248	CTCF		B cell precursor		39	0.7281	0.978	38102	0.363284	0.9998
41958	Mus musculus	GSM1214535	RUNX3		T Lymphocyte		30	0.7396	0.956	718	0.0286547	0.965782
46998	Mus musculus	GSM1027474	RXRA	MC3T3-E1	Osteoblast	Bone	36	0.781	0.953	5024	0.174049	0.9802
5501	Mus musculus	GSM860152	STAT5A		Fibroblast	Embryo	38	0.9952	0.807	1386	0.0312058	0.9498
87770	Mus musculus	GSM2184313	HDAC1		resting	Spleen	39	0.7362	0.982	393	0.111378	0.9916
81191	Mus musculus	GSM2948969	CTCF	Cone_I_Y-209.11	iPSC		39	0.8143	0.993	21765	0.160302	0.9986
87656	Mus musculus	GSM2770755	CTCF	EL-4			36	0.793	0.98	1897	0.11935	0.9888
52276	Mus musculus	GSM1446066	NR3C1			Liver	38	0.8125	0.987	10810	0.160233	0.9956
59453	Mus musculus	GSM1572285	ZFP57	TC1	Embryonic Stem Cell	Embryo	37	0.7795	0.996	245	0.0298555	0.915202
72633	Mus musculus	GSM2218593	ETS1		B Lymphocyte	Spleen	38	0.8602	0.813	3694	0.104024	0.9966
87929	Mus musculus	GSM2698329	TP53		Macrophage	Bone Marrow	39	0.8123	0.979	860	0.0523928	0.941
73574	Mus musculus	GSM2417176	SMARCA4		iPSC		37	0.8501	0.927	3012	0.0838555	0.8868
8761	Mus musculus	GSM832315	RUNX1	L8057	Megakaryocyte	Bone Marrow	37	0.7942	0.932	1923	0.0506385	0.9814
48498	Mus musculus	GSM1355165	EP300		Stem cell	Ectoderm	38	0.7792	0.985	3859	0.0862705	0.9682
68496	Mus musculus	GSM2121289	SP7	MC3T3-E1	Osteoblast	Bone	33	0.7853	0.991	6887	0.161942	0.923
43214	Mus musculus	GSM1262345	BRD4	RN2	Leukemic Blast Cell	Bone Marrow	38	0.6564	0.974	756	0.123085	0.988
75943	Mus musculus	GSM1919425	TET2	MEL	Erythroid Progenitor Cell		37	0.7002	0.967	1714	0.17034	0.981
46485	Mus musculus	GSM1003775	POLR2A	MEL	Erythroid Progenitor Cell		39	0.8294	0.954	12443	0.42506	1
71140	Mus musculus	GSM2310060	TEAD1		B Lymphocyte		36	0.7816	0.987	6831	0.155847	0.9554
71089	Mus musculus	GSM2065691	TET2	TT2	Embryonic Stem Cell		41	0.7377	0.912	214	0.0368887	0.9824
53906	Mus musculus	GSM1648482	RAD21		Fibroblast		39	0.7647	0.97	13240	0.132517	0.996
74846	Mus musculus	GSM2495239	BRD4		T Lymphocyte		39	0.6657	0.837	232	0.034289	0.932652
55623	Mus musculus	GSM1711445	SOX2		Neural Stem Cell		38	0.7401	0.979	4288	0.064218	0.9868
82921	Mus musculus	GSM1944758	GTF3C1		Cortical Neuron		36	0.7506	0.941	1089	0.0394873	0.9372
35370	Mus musculus	GSM1015514	GATA4		Embryonic Stem Cell	Embryo	38	0.7924	0.834	118	0.0804145	0.7258
43736	Mus musculus	GSM1310232	SRF			Cornea	38	0.7613	0.918	8956	0.103724	0.9978
83853	Mus musculus	GSM2642970	SPI1		Microglial Cell		38	0.8293	0.872	22565	0.208303	0.9826
48407	Mus musculus	GSM1346039	TAF9B	HBG3	Embryonic Stem Cell	Embryo	38	0.7256	0.929	699	0.040164	0.9754
52483	Mus musculus	GSM1502002	MED1			Skin	34	0.6453	0.93	747	0.0450165	0.9754
59071	Mus musculus	GSM1908613	ETS1	P5424			37	0.8083	0.818	461	0.0282953	0.887041
75762	Mus musculus	GSM2319285	CTCF		Fibroblast		39	0.8927	0.958	12832	0.35743	0.998
50585	Mus musculus	GSM1531570	IRF7		Myeloid Cell	Bone Marrow	38	0.7229	0.98	104	0.0394625	0.921309
44552	Mus musculus	GSM1324615	KLF4	CGR8	Embryonic Stem Cell	Embryo	39	0.7283	0.981	4424	0.101966	0.9824
75246	Mus musculus	GSM2341286	POU5F1	ZhBTc4	Embryonic Stem Cell	Embryo	35	0.7209	0.978	1182	0.0347442	0.983406
53234	Mus musculus	GSM1436059	CHRM2		Embryonic Stem Cell	Embryo	37	0.6592	0.942	728	0.042553	0.9312
47512	Mus musculus	GSM1234309	POU5F1	J1	Embryonic Stem Cell	Embryo	37	0.7728	0.965	128	0.0189022	0.934401
54452	Mus musculus	GSM1354735	RUNX1		Myoblast	Muscle	39	0.7842	0.99	775	0.0439078	0.9556
68499	Mus musculus	GSM1976257	SP1	MC3T3-E1	Osteoblast	Bone	34	0.7955	0.989	4271	0.11024	0.9936
75567	Mus musculus	GSM2418859	RAD21	JM8.N4	Embryonic Stem Cell		40	0.791	0.876	3882	0.0867732	0.9974
68276	Mus musculus	GSM2040953	E2F4			Liver	35	0.7749	0.895	570	0.036649	0.955738
41198	Mus musculus	GSM1048208	USP16		B Lymphocyte	Spleen	39	0.8466	0.927	785	0.0224003	0.9912
33692	Mus musculus	GSM1005191	POLR2A		Epithelium	Mammary Gland	39	0.8031	0.904	453	0.0551943	0.9752
8630	Mus musculus	GSM867158	GATA1		Erythroid Progenitor Cell	Blood	31	0.7274	0.995	1021	0.0317385	0.968321
85278	Mus musculus	GSM2713714	RAD21			Forelimb	40	0.7788	0.994	634	0.0522323	0.9992
40088	Mus musculus	GSM1004810	FOSL2		Th17		38	0.722	0.982	18635	0.205513	0.947
46997	Mus musculus	GSM1027473	VDR	MC3T3-E1	Osteoblast	Bone	36	0.8114	0.972	2421	0.12383	0.935
36705	Mus musculus	GSM671415	STAT3		Dendritic Cell	Spleen	37	0.7263	0.906	1342	0.01697	0.932
2770	Mus musculus	GSM742023	GATA3		Th2	Lymph Node	29	0.7763	0.925	2556	0.033971	0.842
34138	Mus musculus	GSM851328	CTCF			Thymus	38	0.7588	0.883	10563	0.187825	0.9974
69699	Mus musculus	GSM1897391	YY1		B Lymphocyte	Spleen	38	0.7042	0.993	1417	0.0659533	0.986407
72731	Mus musculus	GSM2087165	ESR2			Adipose	38	0.8975	0.875	18737	0.243717	0.9606
58851	Mus musculus	GSM1872305	MTA2		Thymocyte	Thymus	39	0.7392	0.965	3010	0.174682	0.9834
51963	Mus musculus	GSM1572158	EP300	AtT-20	Corticotroph	Pituitary	30	0.6479	0.971	1337	0.0448713	0.9456
41858	Mus musculus	GSM1187237	POU3F2		Neural Progenitor Cell		28	0.6824	0.994	1292	0.0305962	0.867475
70258	Mus musculus	GSM2040540	WIZ			Cerebellum	34	0.8351	0.941	15461	0.426095	0.9996
8312	Mus musculus	GSM722391	SMAD1	G1ER	Erythroid Progenitor Cell	Blood	37	0.6456	0.948	867	0.041359	0.984896
52895	Mus musculus	GSM1629376	CREB1		Cortical Neuron		39	0.7637	0.852	6657	0.141375	0.995
68329	Mus musculus	GSM1545803	BIRA		Embryonic Stem Cell		39	0.684	0.963	114	0.025667	0.9742
72457	Mus musculus	GSM1782928	SMAD2/3		Embryonic Stem Cell		36	0.7925	0.996	2178	0.0787625	0.932
42015	Mus musculus	GSM1218228	SPI1	FDCPmix	Hematopoietic Stem Cell	Bone Marrow	30	0.783	0.985	25334	0.220301	0.9744
85006	Mus musculus	GSM2794811	TAF2	RN2	Leukemic Blast Cell	Bone Marrow	35	0.7694	0.982	3034	0.110307	0.9782
73157	Mus musculus	GSM2251441	CTCF			Hindlimb	37	0.776	0.923	18032	0.133756	0.9982
81829	Mus musculus	GSM2387500	FOXP3		Treg cell	Lymph Node	38	0.8368	0.911	11542	0.248487	0.9966
59181	Mus musculus	GSM1937508	NR0B2			Liver	37	0.6409	0.975	144	0.039245	0.907316
55530	Mus musculus	GSM1701794	RAG2		Thymocyte		37	0.6872	0.911	10187	0.552262	0.9992
55367	Mus musculus	GSM1635068	PAX6			Forebrain	35	0.8119	0.995	395	0.0537495	0.799925
40163	Mus musculus	GSM1082346	CDK8		Embryonic Stem Cell	Embryo	39	0.7741	0.895	618	0.060128	0.9918
55974	Mus musculus	GSM1838879	STAG1	R1	Embryonic Stem Cell	Embryo	38	0.7749	0.983	6094	0.0632163	0.9976
43785	Mus musculus	GSM1315483	CEBPB	BV2	Microglial Cell		38	0.7619	0.902	8635	0.112568	0.9672
84763	Mus musculus	GSM2198525	FOS		Fibroblast		34	0.7318	0.984	11094	0.16825	0.9734
43035	Mus musculus	GSM1246723	TFAP2C	ZhBTc4	Embryonic Stem Cell	Embryo	38	0.7495	0.938	1236	0.0399048	0.9596
46477	Mus musculus	GSM912928	MXI1	MEL	Erythroid Progenitor Cell		38	0.701	0.988	6128	0.228576	0.9986
36803	Mus musculus	GSM1019784	PITX1		Epithelium	Embryonic Hindlimb Bud	39	0.7897	0.962	1502	0.0458882	0.9438
70559	Mus musculus	GSM1709416	HLF			Blood	37	0.6519	0.992	1108	0.0300643	0.9318
39127	Mus musculus	GSM915228	KAT8		Embryonic Stem Cell	Embryo	37	0.7921	0.975	1567	0.0670093	0.9244
52745	Mus musculus	GSM1568457	KDM2B	3T3-L1	Preadipocyte	Adipose	38	0.6466	0.906	113	0.026762	0.959036
46424	Mus musculus	GSM1003809	MAFK		Embryonic Stem Cell	Embryo	38	0.6376	0.959	5857	0.0875112	0.7954
84990	Mus musculus	GSM2948977	CTCF	AmacFibr_F_N-fG140.02	Fibroblast		39	0.8123	0.935	24844	0.165168	0.9986
1541	Mus musculus	GSM471926	SRF	HL-1	Cardiomyocyte	Muscle	40	0.7305	0.962	517	0.0293522	0.911188
4512	Mus musculus	GSM566278	RBBP5		Embryonic Stem Cell	Embryo	33	0.7308	0.975	151	0.0308575	0.9758
56095	Mus musculus	GSM1335481	TGIF1		Embryonic Stem Cell	Embryo	38	0.7945	0.814	5696	0.122347	0.9898
54451	Mus musculus	GSM1354734	RUNX1		Myoblast	Muscle	38	0.7644	0.988	4620	0.0919895	0.962
37952	Mus musculus	GSM857392	NEUROD2		Embryonic Fibroblast	Embryo	30	0.8697	0.983	30140	0.391297	0.8932
71959	Mus musculus	GSM2098387	EP300	Ainv15	Neuron		39	0.8451	0.817	111	0.032817	0.9282
72811	Mus musculus	GSM2280187	MYC			Thyroid	37	0.7867	0.978	328	0.0682113	0.8996
73674	Mus musculus	GSM2292556	XBP1			Liver	36	0.6658	0.985	4809	0.141217	0.9934
73166	Mus musculus	GSM2251432	CTCF			Forelimb	37	0.817	0.865	31498	0.347942	0.9992
46426	Mus musculus	GSM1003810	ZC3H11A		Embryonic Stem Cell	Embryo	39	0.6825	0.984	6374	0.057443	0.9962
41417	Mus musculus	GSM1095380	CREB1	3T3-L1	Preadipocyte	Adipose	37	0.7815	0.99	539	0.03202	0.903
82139	Mus musculus	GSM2540285	RELA		Hepatocyte		35	0.7907	0.961	719	0.042683	0.9444
58144	Mus musculus	GSM1633919	SIX4	C2C12	Myoblast	Muscle	38	0.7023	0.91	2703	0.166778	0.977
85097	Mus musculus	GSM2231907	LYL1	Hoxb8-FL	LMPP-like		37	0.7282	0.926	5047	0.0817472	0.9806
35781	Mus musculus	GSM989017	CEBPB		Endothelial Cell		39	0.6925	0.987	4855	0.059263	0.9472
9260	Mus musculus	GSM937913	HDAC2		Myoblast	Skeletal Muscle	36	0.702	0.986	425	0.025878	0.95
53680	Mus musculus	GSM1587320	JUN		Embryonic Stem Cell	Embryo	39	0.7623	0.986	370	0.0308965	0.895
86914	Mus musculus	GSM2691033	STAT5		Natural Killer Cell	Spleen	38	0.8236	0.879	6580	0.134647	0.9812
70001	Mus musculus	GSM2254870	TCF7L1		Thymocyte		38	0.7582	0.944	1826	0.0412413	0.9676
43598	Mus musculus	GSM1296405	SMARCA5	3134	Epithelium	Mammary Gland	31	0.7671	0.887	7248	0.145631	0.9966
81552	Mus musculus	GSM2579430	RAD21		Erythroid Cell	Spleen	39	0.7738	0.849	7678	0.200391	0.9972
48854	Mus musculus	GSM1390700	TBP		Epithelium	Liver	39	0.7609	0.988	683	0.0551335	0.977525
40126	Mus musculus	GSM1004804	CTCF		Th17		39	0.7101	0.964	35825	0.289405	0.9996
533	Mus musculus	GSM732917	RBPJ	G4A2	T Lymphocyte	Blood	39	0.6727	0.971	516	0.018636	0.914749
68335	Mus musculus	GSM1816106	TBP		Embryoid Bodies		38	0.8854	0.87	663	0.0547788	0.9898
70765	Mus musculus	GSM2101246	HDAC3			Muscle	39	0.7598	0.842	667	0.0362268	0.9918
48858	Mus musculus	GSM1390704	GTF2B		Epithelium	Liver	39	0.7345	0.975	720	0.0519635	0.9772
6013	Mus musculus	GSM632039	NFYA		Embryonic Stem Cell	Embryo	31	0.6903	0.976	490	0.0129305	0.888599
4552	Mus musculus	GSM545891	SPI1		Proerythroblast	Blood	31	0.6679	0.986	1778	0.0437338	0.9726
69537	Mus musculus	GSM2177164	SHOX2			Embryonic Limb	38	0.8752	0.986	859	0.0473602	0.9462
70698	Mus musculus	GSM1875490	FOS		Macrophage	Bone Marrow	36	0.8474	0.928	27944	0.263985	0.9824
75815	Mus musculus	GSM1924751	SOX2		Epiblast Stem Cell		36	0.7326	0.978	4319	0.185703	0.7096
40276	Mus musculus	GSM1150330	RBPJL			Pancreas	33	0.7515	0.915	8248	0.13386	0.8342
35619	Mus musculus	GSM851495	GRIP1		Macrophage	Bone Marrow	38	0.7825	0.925	329	0.0261555	0.919075
53685	Mus musculus	GSM1601722	STAT1		T Lymphocyte		39	0.6701	0.814	4345	0.12863	0.9968
86144	Mus musculus	GSM2699484	RORC			Liver	39	0.825	0.987	299	0.0414187	0.9826
33378	Mus musculus	GSM1163129	POLR2A		Cardiomyocyte		37	0.8136	0.969	738	0.063742	0.9916
44265	Mus musculus	GSM1167583	TAL1		Mast Cell	Bone Marrow	38	0.6199	0.979	3556	0.0863095	0.972
75188	Mus musculus	GSM2344453	GABPA		Macrophage	Bone Marrow	38	0.7254	0.902	3976	0.156336	0.9948
53949	Mus musculus	GSM1665561	YY1		Embryonic Stem Cell	Embryo	39	0.7078	0.982	9066	0.23663	0.9672
75885	Mus musculus	GSM2515973	SMC1A	3T3-L1	Adipocyte		38	0.875	0.959	20794	0.293903	0.9952
71161	Mus musculus	GSM2310033	ETS1		B Lymphocyte		36	0.8106	0.995	2271	0.120215	0.99
55622	Mus musculus	GSM1711444	POU3F2		Neural Stem Cell		30	0.6691	0.994	791	0.0332452	0.867606
76531	Mus musculus	GSM1976253	DLX5	MC3T3-E1			35	0.7874	0.977	11640	0.229665	0.9158
34005	Mus musculus	GSM782847	LHX3	Ainv15	Neural Progenitor Cell	Embryo	38	0.7823	0.956	20572	0.184405	0.792
76869	Mus musculus	GSM1913069	KMT2B		Preadipocyte		38	0.6028	0.971	17562	0.229828	0.9906
151	Mus musculus	GSM544722	NR3C1	3T3-L1	Preadipocyte	Adipose	30	0.7252	0.964	1075	0.0441285	0.896492
40083	Mus musculus	GSM1004842	EP300		Th0		33	0.6973	0.995	683	0.0330015	0.923972
73065	Mus musculus	GSM2124240	ISL1	Ainv15	Embryoid Bodies		38	0.8109	0.982	11325	0.120218	0.8338
69907	Mus musculus	GSM2109690	KDM6A			Mammary Gland	38	0.6927	0.935	3098	0.0837973	0.9914
5905	Mus musculus	GSM628018	POLR2A	C2C12	Myoblast	Muscle	37	0.8709	0.972	10138	0.283954	0.999
51960	Mus musculus	GSM1571963	MBD3		Embryonic Stem Cell		37	0.7758	0.994	213	0.0375627	0.978039
71144	Mus musculus	GSM2310054	MED1		B Lymphocyte		39	0.7898	0.993	183	0.0744868	0.9904
43112	Mus musculus	GSM1253183	PRDM5		Embryonic Fibroblast		39	0.7745	0.903	853	0.0249802	0.782656
4588	Mus musculus	GSM550303	STAT4		T Lymphocyte	Blood	31	0.7465	0.961	10959	0.19709	0.9244
86132	Mus musculus	GSM2051311	HNF1B	mpkDCT4a	immortalized mouse DCT cells		38	0.7615	0.981	733	0.0301955	0.721598
88416	Mus musculus	GSM2686162	MYCN			THMYCN tumor	34	0.7563	0.995	276	0.0356972	0.882589
52834	Mus musculus	GSM1614772	BRD4		Myeloid Cell		38	0.6591	0.848	4681	0.1152	0.9892
75190	Mus musculus	GSM2344450	ELF4		Macrophage	Bone Marrow	38	0.8096	0.979	6843	0.186822	0.992
46470	Mus musculus	GSM912932	NELFE	MEL	Erythroid Progenitor Cell		37	0.714	0.986	6871	0.145837	0.998
67913	Mus musculus	GSM2069852	BRD4		Acute myeloid leukemia		37	0.7982	0.848	10392	0.136989	0.9826
44365	Mus musculus	GSM1224285	MEN1	C2C12	Myoblast	Muscle	39	0.6911	0.952	209	0.0371348	0.926804
44531	Mus musculus	GSM1316960	KDM1A	C2C12	Myoblast	Muscle	38	0.6925	0.992	110	0.0666972	0.8161
8311	Mus musculus	GSM722390	GATA1	G1ER	Erythroid Progenitor Cell	Blood	37	0.7407	0.995	573	0.0599348	0.9904
88609	Mus musculus	GSM1835791	LHX6	CD-1		Maxillary arch	38	0.8438	0.968	636	0.0283377	0.9086
58827	Mus musculus	GSM1867739	SOX2		Embryonic Fibroblast	Embryo	39	0.8086	0.989	3250	0.075806	0.8838
71088	Mus musculus	GSM2065710	BIRA	E14	Embryonic Stem Cell	Embryo	40	0.777	0.863	217	0.0372683	0.9832
84709	Mus musculus	GSM2663837	CEBPB	MIN	Macrophage	Bone Marrow	37	0.7139	0.994	10301	0.13488	0.9654
44784	Mus musculus	GSM1368013	ATF2	3T3-L1	Preadipocyte	Adipose	39	0.7332	0.899	7122	0.116812	0.9904
46428	Mus musculus	GSM923570	CTCF	G1E	Erythroid progenitor		38	0.794	0.992	2977	0.0335268	0.9938
84995	Mus musculus	GSM2948970	CTCF	Cone_I_Y-209.12	iPSC		39	0.7987	0.957	7265	0.0730138	0.9972
33730	Mus musculus	GSM1059355	NKX2-1			Lung	38	0.7677	0.975	3603	0.0778197	0.972
47698	Mus musculus	GSM1260027	GATA4		Epithelium	Heart	37	0.8545	0.924	7563	0.171272	0.9518
67360	Mus musculus	GSM1693793	DDX21		Embryonic Stem Cell		37	0.8092	0.905	6083	0.30602	0.9978
86216	Mus musculus	GSM2770752	CTCF	EL-4			36	0.7751	0.978	784	0.0458645	0.9798
71143	Mus musculus	GSM2310055	MED1		B Lymphocyte		39	0.7868	0.993	105	0.043242	0.978142
43715	Mus musculus	GSM1309511	IRF4		T Lymphocyte		37	0.7631	0.984	888	0.047628	0.8796
73583	Mus musculus	GSM2417167	EP300	MEFs	Embryonic Fibroblast		39	0.8011	0.974	9661	0.142899	0.9594
77426	Mus musculus	GSM2471917	CBFB		T Lymphocyte		39	0.7675	0.995	286	0.0526952	0.979
46401	Mus musculus	GSM912922	BHLHE40	CH12	Lymphoblastoid	Blood	39	0.8016	0.982	14853	0.226635	0.9944
70128	Mus musculus	GSM2055542	SETDB1		B Lymphocyte		36	0.6889	0.936	2299	0.0873672	0.7708
58133	Mus musculus	GSM1624628	SOX2		Intermediate		39	0.8063	0.991	4330	0.087907	0.889
41416	Mus musculus	GSM1095379	CREB1	3T3-L1	Preadipocyte	Adipose	38	0.8046	0.99	496	0.0354877	0.8954
69501	Mus musculus	GSM2080362	JUND		T Lymphocyte	Spleen	38	0.7563	0.992	722	0.04085	0.9574
46425	Mus musculus	GSM1003799	HCFC1		Embryonic Stem Cell	Embryo	39	0.7001	0.986	3387	0.10992	0.9846
47528	Mus musculus	GSM1234478	POLR2A		B Lymphocyte	Spleen	39	0.6824	0.975	3282	0.076412	0.995
34433	Mus musculus	GSM915173	MXI1	C2C12	Myoblast	Muscle	37	0.7701	0.966	1045	0.0523355	0.9776
53082	Mus musculus	GSM898366	SOX9			Embryonic vertebral column	38	0.7894	0.997	728	0.0153022	0.933817
49988	Mus musculus	GSM1529744	RUNX1	EML	Haematopoietic Progenitor Cell	Bone Marrow	33	0.6757	0.981	5356	0.0755948	0.9802
77464	Mus musculus	GSM1887355	H2AFX		Embryonic Fibroblast		38	0.7932	0.99	531	0.104859	0.992
51892	Mus musculus	GSM1561386	MED1			Adipose	38	0.8187	0.914	117	0.0193085	0.958716
34430	Mus musculus	GSM915168	SRF	C2C12	Myoblast	Muscle	34	0.6795	0.994	1665	0.031161	0.9588
42597	Mus musculus	GSM1234369	STAT5B		Th9	Spleen	39	0.8067	0.942	3382	0.062689	0.8728
55305	Mus musculus	GSM1616575	PRDM1			Small Intestine	38	0.7245	0.898	2501	0.0486772	0.8176
82882	Mus musculus	GSM2949212	POLR2A	Bipo_I_Y-rM0405	iPSC		39	0.7576	0.933	233	0.0808443	0.923
53930	Mus musculus	GSM1659693	RORC			Liver	38	0.8243	0.956	350	0.0378565	0.9862
41594	Mus musculus	GSM1146475	AR		Epithelium	Kidney	38	0.7407	0.98	2647	0.0468628	0.952
83135	Mus musculus	GSM2538392	CTCF		Myocyte	Left Ventricle	39	0.7524	0.914	634	0.0432247	0.9906
41370	Mus musculus	GSM1066044	SMC1A		B Lymphocyte	Spleen	38	0.6205	0.989	320	0.0233807	0.973303
71713	Mus musculus	GSM2300477	STAT3			Mammary Gland	38	0.7077	0.896	6866	0.102771	0.978
4635	Mus musculus	GSM566280	WDR5		Embryonic Stem Cell	Embryo	30	0.6937	0.979	569	0.0283625	0.976075
41397	Mus musculus	GSM1088171	CTCF		Plasmablast		39	0.6678	0.92	21783	0.13952	0.999
39634	Mus musculus	GSM881112	RELA		Dendritic Cell	Bone Marrow	36	0.8203	0.958	714	0.0580685	0.8616
73616	Mus musculus	GSM2417129	MYC	MEFs	Embryonic Fibroblast		38	0.7296	0.936	935	0.0635123	0.9868
86575	Mus musculus	GSM2577601	CTCF			Mammary Gland	38	0.677	0.934	35782	0.339489	0.9992
46486	Mus musculus	GSM1003785	USF2	MEL	Erythroid Progenitor Cell		39	0.7569	0.982	2226	0.0432655	0.9576
69860	Mus musculus	GSM1527685	CDK9	EL-4			38	0.6454	0.984	597	0.0443675	0.963
36887	Mus musculus	GSM987808	EP300		Pre-B Lymphocyte		33	0.6015	0.993	573	0.033071	0.950888
69857	Mus musculus	GSM1527703	T		Th1		39	0.6265	0.949	213	0.0292335	0.953892
68286	Mus musculus	GSM2055715	STAT5		T Lymphocyte		38	0.825	0.936	1622	0.0457468	0.9582
71695	Mus musculus	GSM2258255	EP300		Embryoid Bodies		39	0.7541	0.993	347	0.0462777	0.977
43037	Mus musculus	GSM1246725	SOX2	TSC	Trophoblast Stem Cell	Embryo	38	0.8023	0.982	2094	0.04486	0.9244
9487	Mus musculus	GSM958506	H2AZ		Neural Progenitor Cell	Embryo	28	0.6381	0.993	1733	0.102347	0.9874
38068	Mus musculus	GSM1081159	CBX3		Fibroblast		39	0.8081	0.983	377	0.073526	0.97
53918	Mus musculus	GSM1659681	NR1D1			Epididymal White Adipose Tissue	38	0.8597	0.897	2916	0.0770263	0.9826
46386	Mus musculus	GSM912902	JUND	CH12	Lymphoblastoid	Blood	29	0.6257	0.991	7287	0.119396	0.9916
44838	Mus musculus	GSM541300	RXRA		Epithelium	Liver	34	0.7465	0.903	24140	0.366007	0.9966
39302	Mus musculus	GSM824847	RAD21	V6.5	Embryonic Stem Cell	Embryo	33	0.61	0.986	20807	0.166996	0.999
87185	Mus musculus	GSM2652786	RAD21	SCLC-24H	B Lymphocyte	Spleen	39	0.6373	0.964	26578	0.367907	0.9998
4591	Mus musculus	GSM652878	STAT5A		T Lymphocyte	Blood	38	0.8138	0.9	30957	0.533721	0.9106
84324	Mus musculus	GSM2635606	TOP2B		B Lymphocyte		35	0.7856	0.978	730	0.0860922	0.9914
43539	Mus musculus	GSM1289235	IRF8		Dendritic Cell		38	0.817	0.97	15972	0.155107	0.9188
37774	Mus musculus	GSM1057594	ASCL1			Spinal Cord	30	0.9795	0.993	620	0.0121315	0.968004
87745	Mus musculus	GSM1904415	CEBPE			Bone Marrow	38	0.6449	0.985	4877	0.0955982	0.9616
42033	Mus musculus	GSM1218867	POLR2A		Preadipocyte	Adipose	37	0.6031	0.851	11878	0.562294	0.9996
73609	Mus musculus	GSM2417136	KLF4		iPSC		34	0.6638	0.996	1572	0.110788	0.956
70937	Mus musculus	GSM1973455	MED12	HPC-7	Hematopoietic Cell		36	0.7377	0.834	115	0.0505485	0.9872
71141	Mus musculus	GSM2310057	PAX5		B Lymphocyte		36	0.7701	0.99	15663	0.292914	0.8568
67294	Mus musculus	GSM2053055	PBX1	C2C12	Myoblast	Muscle	39	0.8024	0.97	8253	0.13266	0.9758
8759	Mus musculus	GSM832313	RNF2	L8057	Megakaryocyte	Bone Marrow	39	0.7844	0.972	2221	0.0777313	0.9844
75785	Mus musculus	GSM2319262	BRD4		iPSC	Retina	39	0.7984	0.987	144	0.0418555	0.944676
34137	Mus musculus	GSM851325	POLR2A			Testis	34	0.7059	0.944	8709	0.125775	0.9808
73600	Mus musculus	GSM2417145	MYC		Embryonic Stem Cell		39	0.7019	0.986	303	0.0292428	0.9698
59456	Mus musculus	GSM1572288	ZFP57		Embryonic Stem Cell		38	0.7572	0.996	324	0.0289688	0.95679
88308	Mus musculus	GSM2663845	FOS	MIN	Macrophage	Bone Marrow	39	0.8254	0.993	8903	0.179805	0.9884
82185	Mus musculus	GSM2454339	CXXC1	Mouse embryonic stem cells	Embryonic Stem Cell		35	0.7141	0.965	2397	0.071474	0.9846
82099	Mus musculus	GSM2845610	HDAC1		Macrophage	Bone Marrow	36	0.7905	0.951	388	0.0720677	0.9904
62723	Mus musculus	ENCSR104QEN_1	CTCF			Stomach	38	0.8876	0.938	41231	0.478688	0.9996
35371	Mus musculus	GSM1015513	GATA4		Mesodermal Progenitor Cell	Embryo	37	0.8143	0.985	239	0.0510347	0.9432
39300	Mus musculus	GSM824848	RAD21	V6.5	Embryonic Stem Cell	Embryo	33	0.7511	0.974	29524	0.22401	0.9998
67831	Mus musculus	GSM1816606	STAT5	HPC-7	Myeloid Progenitor Cell		38	0.7419	0.994	286	0.0235655	0.842248
17458	Mus musculus	GSM722639	POLR2A			Bone Marrow	32	0.6233	0.985	6678	0.107067	0.9968
69407	Mus musculus	GSM1724234	FOXA2	3C10		Liver	39	0.6307	0.91	493	0.102577	0.906569
84366	Mus musculus	GSM2948950	BRD4	MullFibr_F_N-FCR02	Muller Cell		39	0.819	0.987	126	0.0394775	0.9678
51970	Mus musculus	GSM1582439	GATA1		Erythroblast		39	0.7059	0.979	3574	0.0883733	0.993
57856	Mus musculus	GSM1498418	IKZF1			Thymus	30	0.7273	0.954	1523	0.070688	0.9828
87758	Mus musculus	GSM2948982	CTCF	Amac_I_N-rG79.04	iPSC		38	0.8004	0.996	8748	0.0669945	0.9978
72434	Mus musculus	GSM1827880	POLR2A			Forelimb	38	0.7703	0.988	1592	0.0589695	0.9938
3039	Mus musculus	GSM499741	CRX			Retina	30	0.6207	0.94	921	0.0392738	0.946077
68950	Mus musculus	GSM2149948	KDM4C		Granulocyte Monocyte Progenitor		37	0.824	0.996	384	0.049282	0.9908
9547	Mus musculus	GSM722862	EP300		Epithelium	Lung	30	0.6757	0.991	2223	0.0687867	0.9954
72576	Mus musculus	GSM1913074	EP300		Preadipocyte		38	0.6078	0.931	17722	0.204196	0.9748
67554	Mus musculus	GSM1941292	KDM1A		Neural Stem Cell		35	0.8959	0.921	7581	0.183911	0.9924
46406	Mus musculus	GSM1003781	SIN3A	CH12	Lymphoblastoid	Blood	39	0.7929	0.991	3669	0.167936	0.9984
62506	Mus musculus	ENCSR002ZAG_1	CTCF			Intestine	39	0.8911	0.949	43680	0.517587	0.9998
81951	Mus musculus	GSM2652716	POLR2A		Embryonic Stem Cell		40	0.8667	0.91	13561	0.548171	0.9996
74953	Mus musculus	GSM2384795	POLR2A		Neuronal Progenitor cell		38	0.7387	0.992	2511	0.0651122	0.9404
74011	Mus musculus	GSM2188925	PBX1	P19	Embryonal carcinoma cell		39	0.6368	0.839	2669	0.0617692	0.8956
59356	Mus musculus	GSM1961185	POLR2A	M12	B cell lymphoma		38	0.8279	0.976	10626	0.253864	0.9978
46489	Mus musculus	GSM1003777	ETS1	MEL	Erythroid Progenitor Cell		39	0.7738	0.967	14669	0.245708	0.9982
48515	Mus musculus	GSM1355182	POU5F1		Embryonic Stem Cell	Embryo	38	0.7853	0.94	9807	0.196754	0.8508
55790	Mus musculus	GSM1817674	CTCFL		Spermatid		37	0.6792	0.956	1877	0.0339605	0.9752
47510	Mus musculus	GSM1232709	NRF1	3T3-L1	Preadipocyte	Adipose	39	0.6695	0.991	582	0.021401	0.955811
54346	Mus musculus	GSM1713728	KCR		Germline stem cell		37	0.8237	0.928	534	0.0373205	0.83248
41607	Mus musculus	GSM1146488	TFAP2A			Caput Epididymis	38	0.6752	0.986	6588	0.0753395	0.8626
33091	Mus musculus	GSM950392	JUN	C2C12	Myoblast	Muscle	39	0.7712	0.81	123	0.0309992	0.96361
68504	Mus musculus	GSM1976248	SP7		Osteoblast		38	0.783	0.984	1554	0.0561925	0.7586
33731	Mus musculus	GSM1059849	SOX17	F9	Embryonal carcinoma cell	Embryo	39	0.7894	0.918	806	0.0176998	0.838548
52364	Mus musculus	GSM1468311	MYC		Primary lymphoma cells		39	0.7588	0.986	1449	0.0441513	0.9878
49086	Mus musculus	GSM1407180	EBF1		Adipocyte		39	0.6402	0.89	5080	0.0826618	0.9302
74413	Mus musculus	GSM2219814	POLR2A			Muscle	39	0.8715	0.931	14286	0.383782	0.9988
77487	Mus musculus	GSM2165954	TLX1		Mesenchymal Cell	Spleen	36	0.7559	0.92	1181	0.0359913	0.911579
82562	Mus musculus	GSM2610638	POLR2A		Epithelium	intestinal villus	34	0.7777	0.986	1452	0.0651308	0.9926
34083	Mus musculus	GSM937539	POLR2A	V6.5	Embryonic Stem Cell	Embryo	36	0.7351	0.978	13196	0.285691	0.9994
89039	Mus musculus	GSM2412761	CBFB		Liver cell	Fetal Liver	39	0.7762	0.964	4091	0.119186	0.996
34035	Mus musculus	GSM1055553	LDB1		Hemangioblast	Embryo	36	0.7501	0.896	714	0.0397052	0.9664
53799	Mus musculus	GSM1633898	EP300		Dendritic Cell		38	0.6703	0.942	187	0.0315788	0.95583
75381	Mus musculus	GSM1973786	RUNX2		Stromal Cell	Bone Marrow	39	0.8266	0.994	10447	0.161001	0.972
56518	Mus musculus	GSM1657390	RNF2	E14Tg2A	Embryonic Stem Cell		39	0.8154	0.859	467	0.043843	0.9656
5907	Mus musculus	GSM628020	EZH1	C2C12	Myoblast	Muscle	33	0.7676	0.959	116	0.0274565	0.929216
41985	Mus musculus	GSM1215802	KMT2B		Preadipocyte	Adipose	38	0.6309	0.902	14209	0.255323	0.9682
35791	Mus musculus	GSM989018	TAL1		Endothelial Cell		37	0.7398	0.977	3164	0.0426887	0.9392
41837	Mus musculus	GSM1187164	CEBPA		Haematopoietic Progenitor Cell		38	0.6464	0.847	1414	0.0182397	0.785774
82564	Mus musculus	GSM2610635	PBRM1		Epithelium	intestinal villus	34	0.8102	0.942	2472	0.128963	0.9972
35880	Mus musculus	GSM1180118	H2AZ		Plasma Cell		38	0.9	0.966	2855	0.373735	0.9766
81196	Mus musculus	GSM2948961	CTCF	Bipo_I_Y-208.03	iPSC		39	0.8163	0.982	17926	0.152859	0.998
68336	Mus musculus	GSM1816105	TBP		Embryonic Stem Cell		39	0.8445	0.976	1169	0.0719875	0.9602
70707	Mus musculus	GSM1032607	FLI1		Megakaryocyte	Liver	38	0.7423	0.992	7768	0.0786272	0.9938
85004	Mus musculus	GSM2794813	TAF12	RN2	Leukemic Blast Cell	Bone Marrow	38	0.8241	0.952	9038	0.210007	0.998
74498	Mus musculus	GSM2454926	BCL11B		Lin- BM derived DN3 cells		39	0.7991	0.969	5136	0.205101	0.9952
52059	Mus musculus	GSM1611790	EP300	3134	Epithelium	Mammary Gland	36	0.7086	0.967	9910	0.136222	0.9894
54553	Mus musculus	GSM1463854	ONECUT1			Liver	38	0.8838	0.851	17548	0.278545	0.9748
58925	Mus musculus	GSM1891644	NRF1		Embryonic Stem Cell		39	0.7856	0.976	12582	0.15196	0.7998
50230	Mus musculus	GSM1394996	GATA4		Embryonic Fibroblast		38	0.6998	0.981	195	0.0362943	0.792322
40142	Mus musculus	GSM1004803	CTCF		Th0		39	0.7192	0.956	27335	0.194321	0.9994
70916	Mus musculus	GSM2100637	TBP			Testis	39	0.7605	0.883	549	0.052913	0.959
48618	Mus musculus	GSM1370111	NFYA	E14	Embryonic Stem Cell	Embryo	39	0.9226	0.925	2269	0.0470802	0.99
82560	Mus musculus	GSM2252604	EZH2		Epithelium	Colon	35	0.8626	0.906	126	0.0557115	0.984
48141	Mus musculus	GSM1323921	RXRA	IDG-SW3	Osteocytic Cell	Bone	37	0.7788	0.992	757	0.078654	0.9804
44411	Mus musculus	GSM1258003	POLR2B		Epithelium	Liver	37	0.7734	0.95	10215	0.386647	0.9994
68337	Mus musculus	GSM1816104	TBP		Embryonic Stem Cell		39	0.8546	0.966	1375	0.10323	0.9314
70987	Mus musculus	GSM2132681	TFAP4		Germinal center light zone cells	Lymph Node	38	0.7507	0.818	5941	0.109175	0.9968
52279	Mus musculus	GSM1446069	POLR2A			Liver	39	0.8664	0.974	9919	0.266625	0.9988
47834	Mus musculus	GSM1280886	SRC		Epithelium	Liver	38	0.8503	0.911	2385	0.102119	0.9948
75769	Mus musculus	GSM2319278	CTCF		Rod	Retina	39	0.8083	0.976	12883	0.131731	0.9986
40071	Mus musculus	GSM1004851	EP300		Th17		39	0.7181	0.957	7239	0.140261	0.93
87771	Mus musculus	GSM2184310	CHD4		resting	Spleen	39	0.8129	0.956	1816	0.23823	0.9974
55112	Mus musculus	GSM1571716	PPARG			Adipose	38	0.9013	0.924	17248	0.242633	0.939
39032	Mus musculus	GSM1038263	MED1	38B9	Pre-B Lymphocyte	Blood	39	0.7292	0.863	2227	0.131878	0.974
67261	Mus musculus	GSM1964731	MAF		Macrophage		39	0.7519	0.996	4368	0.0769317	0.978
83097	Mus musculus	GSM2907017	SETD1A	NIH-3T3	Fibroblast	Embryo	35	0.8152	0.98	162	0.042438	0.990266
77485	Mus musculus	GSM2177167	PBX3			Embryonic Limb	37	0.8823	0.922	1915	0.0794828	0.9804
44670	Mus musculus	GSM1350484	RORC	EL-4			39	0.7337	0.987	154	0.0404262	0.984215
47292	Mus musculus	GSM1135049	FEZF2		Neurosphere		38	0.7648	0.976	1242	0.087052	0.99
76746	Mus musculus	GSM2027595	EPOP		Embryonic Stem Cell		39	0.6063	0.951	527	0.0286423	0.978
55969	Mus musculus	GSM1838874	SMC1A			Pancreas	38	0.6617	0.96	1219	0.0350895	0.9882
65038	Mus musculus	ENCSR985ZTV_2	CTCF			Midbrain	36	0.8403	0.968	37221	0.354565	0.9996
53813	Mus musculus	GSM1635411	IKZF1		B Lymphocyte		38	0.7076	0.965	5480	0.142089	0.9842
73568	Mus musculus	GSM2417184	CEBPB		Embryonic Fibroblast		39	0.7838	0.974	7667	0.0949477	0.9866
74991	Mus musculus	GSM2259181	IRF4		Th2		39	0.7988	0.97	7286	0.128793	0.8696
72792	Mus musculus	GSM1820990	TCF4		Neural Stem Cell		38	0.7651	0.914	2643	0.0810597	0.9884
81398	Mus musculus	GSM2948984	CTCF	CTCF-NRL-Rod_M_N-P21	Rod		39	0.8075	0.995	7625	0.0681102	0.9986
46502	Mus musculus	GSM1003798	ZMIZ1	MEL	Erythroid Progenitor Cell		39	0.7091	0.974	2306	0.106832	0.9938
73582	Mus musculus	GSM2417168	EP300		iPSC		38	0.8354	0.984	5435	0.0742095	0.8972
43597	Mus musculus	GSM1296404	CHD4	3134	Epithelium	Mammary Gland	37	0.6981	0.935	705	0.085643	0.9822
84993	Mus musculus	GSM2948972	CTCF	Cone_M_Y-257.03	iPSC		38	0.7897	0.994	21255	0.133605	0.9982
84669	Mus musculus	GSM2417982	BCL11B		Thymocyte		39	0.8603	0.983	5023	0.283355	0.9986
44413	Mus musculus	GSM1258235	TCF7		T Lymphocyte	Spleen	39	0.817	0.801	451	0.0190188	0.844655
84571	Mus musculus	GSM2756667	KDM6A	E14Tg2A	Embryonic Stem Cell		38	0.772	0.987	495	0.0346168	0.968331
73605	Mus musculus	GSM2417140	KLF4		iPSC		38	0.8184	0.996	10074	0.153425	0.9468
77442	Mus musculus	GSM1704277	SOX2	2TS22C	Embryonic Stem Cell	Embryo	34	0.6621	0.992	1149	0.0285695	0.964541
71948	Mus musculus	GSM2137968	KLF5	C2C12	Myoblast	Muscle	39	0.7393	0.968	778	0.0498895	0.95
70670	Mus musculus	GSM2104129	PPARG		Mesenchymal Stem Cell		36	0.6297	0.95	6499	0.191174	0.954
57880	Mus musculus	GSM1498442	IKZF1		Thymocyte	Thymus	38	0.7136	0.941	12420	0.179688	0.9876
44369	Mus musculus	GSM1224289	SIN3A	C2C12	Myoblast	Muscle	39	0.7628	0.92	1084	0.0589288	0.9778
46402	Mus musculus	GSM912898	MAFK	CH12	Lymphoblastoid	Blood	39	0.754	0.986	4999	0.0965432	0.8448
74324	Mus musculus	GSM2419849	SIN3A		Neural Stem Cell		34	0.7779	0.963	735	0.0977123	0.997
81484	Mus musculus	GSM2496947	POLR2A	DN2	Thymocyte		39	0.7915	0.994	296	0.126883	0.9978
67643	Mus musculus	GSM1913616	IRF3		Macrophage	Bone Marrow	39	0.7531	0.99	998	0.0536343	0.9296
532	Mus musculus	GSM732916	NOTCH1	G4A2	T Lymphocyte	Blood	37	0.7561	0.959	754	0.028513	0.858268
74012	Mus musculus	GSM2188924	MEIS1	P19	Embryonal carcinoma cell		38	0.8018	0.997	2056	0.040191	0.9268
84333	Mus musculus	GSM2633464	BRD4		Preadipocyte		39	0.7253	0.986	12457	0.176913	0.994
44777	Mus musculus	GSM1368006	CREBBP	3T3-L1	Preadipocyte	Adipose	39	0.7412	0.961	3007	0.0711092	0.9764
41315	Mus musculus	GSM1058995	KDM4B		Embryonic Stem Cell	Embryo	36	0.6777	0.985	295	0.0691377	0.9644
76953	Mus musculus	GSM2112344	CREB1		Hepatocyte		35	0.8358	0.947	6106	0.230794	0.9894
88524	Mus musculus	GSM2496436	RAD21	AML12		AML12 cells	35	0.8101	0.987	18588	0.232187	0.999
40294	Mus musculus	GSM1006208	NKX6-1			Pancreatic Islet	38	0.8145	0.986	1902	0.0779265	0.8656
43670	Mus musculus	GSM1301669	CLOCK			Liver	37	0.7652	0.987	3882	0.161914	0.9918
50599	Mus musculus	GSM1531744	CEBPB			Bone Marrow	39	0.7472	0.982	13280	0.286162	0.968
71768	Mus musculus	GSM2111327	SPI1		Monocyte	Bone Marrow	38	0.6553	0.885	21976	0.159151	0.9764
48528	Mus musculus	GSM1356589	MYC		T Lymphocyte		38	0.805	0.965	19452	0.348913	0.9862
70777	Mus musculus	GSM2299660	POLR2A			Pancreas	32	0.8248	0.931	7076	0.134862	0.9214
57748	Mus musculus	GSM1410360	FOXD3		Embryonic Stem Cell		39	0.7235	0.85	343	0.0391365	0.932127
5467	Mus musculus	GSM803106	IKZF3		Thymocyte	Thymus	38	0.6424	0.988	814	0.0371875	0.965774
86228	Mus musculus	GSM2790892	BRD4			Skeletal Muscle	39	0.8248	0.966	1377	0.0623036	0.997
68982	Mus musculus	GSM2058436	TCF3		Plasmablast		36	0.6538	0.954	1088	0.045505	0.98196
44754	Mus musculus	GSM1361947	POLR2A			Uterus	38	0.8064	0.925	10794	0.209547	0.999
69912	Mus musculus	GSM1631866	GPS2		Macrophage	Bone Marrow	38	0.7687	0.979	173	0.036551	0.967299
3040	Mus musculus	GSM499739	CRX			Retina	30	0.6339	0.903	729	0.0353373	0.958849
69698	Mus musculus	GSM1897393	YY1		B Lymphocyte	Spleen	38	0.7869	0.995	825	0.0494303	0.972991
87778	Mus musculus	GSM2184319	CTCF		B Lymphocyte	Spleen	38	0.8365	0.969	35161	0.357886	0.9982
39355	Mus musculus	GSM1067408	ESRRA		Epithelium	Liver	38	0.7648	0.996	406	0.0629052	0.7984
4448	Mus musculus	GSM542586	POLR2A			Brain	33	0.6322	0.966	674	0.041413	0.9782
33668	Mus musculus	GSM1040574	IKZF1		B Lymphocyte	Liver	37	0.6977	0.95	13723	0.27992	0.9792
44808	Mus musculus	GSM1370468	SMARCA4	3T3-L1	Preadipocyte	Adipose	35	0.7119	0.953	3183	0.0632703	0.9418
57884	Mus musculus	GSM1498446	IKZF1	ILC87	T Lymphocyte		38	0.7333	0.924	1517	0.040491	0.9624
68954	Mus musculus	GSM1842790	PRDM14		Embryonic Stem Cell		39	0.7777	0.949	515	0.03342	0.930175
84987	Mus musculus	GSM2948978	CTCF	Mull_M_N-rCr33.05	Muller Cell		39	0.835	0.991	27713	0.188731	0.999
73331	Mus musculus	GSM2470631	MYC		Lmphoma cell		39	0.8274	0.991	1824	0.0827975	0.992
42619	Mus musculus	GSM1236494	NCOR2		Epithelium	Liver	39	0.724	0.932	4581	0.101027	0.9936
40143	Mus musculus	GSM1004799	MAF		Th17		37	0.674	0.992	3858	0.0911268	0.9198
46433	Mus musculus	GSM923571	CTCF	G1E-ER4	Erythroid Cell		32	0.7974	0.993	18245	0.138829	0.999
32902	Mus musculus	GSM766455	SMC1A	V6.5	Embryonic Stem Cell	Embryo	37	0.684	0.957	21390	0.178318	0.999
46413	Mus musculus	GSM1003795	HCFC1	CH12	Lymphoblastoid	Blood	39	0.8113	0.962	7941	0.286084	0.9978
71476	Mus musculus	GSM2281990	NKX2-1			Basal ganglia	39	0.7136	0.996	293	0.0419822	0.9056
63707	Mus musculus	ENCSR491NUM_1	CTCF			Heart	36	0.855	0.986	23805	0.153827	0.9994
33702	Mus musculus	GSM1005195	STAT5B		Epithelium	Mammary Gland	39	0.7615	0.972	1011	0.053837	0.8328
43321	Mus musculus	GSM1272602	THRB			Liver	38	0.7568	0.983	13026	0.151608	0.9556
72438	Mus musculus	GSM2091531	ELOB		Embryonic Stem Cell		37	0.7593	0.889	162	0.0223488	0.9746
41465	Mus musculus	GSM1131277	SPI1		Macrophage	Peritoneum	37	0.822	0.917	40681	0.435082	0.9838
35801	Mus musculus	GSM1139140	POLR2A	C88 MEL	Erythroid Progenitor Cell	Blood	37	0.8304	0.87	10375	0.292148	0.9984
75915	Mus musculus	GSM2515931	CTCF	3T3-L1	Adipocyte		36	0.8708	0.954	31240	0.415297	0.9998
86588	Mus musculus	GSM2431713	TAL1		Mesodermal Cell		39	0.7732	0.863	1384	0.0406053	0.919583
53006	Mus musculus	GSM1654728	KAT2B		Embryonic Stem Cell		38	0.6027	0.911	309	0.0318935	0.9716
64188	Mus musculus	ENCSR677HXC_1	CTCF			Forebrain	39	0.8759	0.976	31423	0.317968	0.9996
69840	Mus musculus	GSM1961548	BRD4	EL-4			38	0.7379	0.981	5141	0.180671	0.9812
5851	Mus musculus	GSM784039	BCL6		Hepatocyte	Liver	36	0.6251	0.927	3775	0.0672038	0.9814
46409	Mus musculus	GSM1003803	CHD1	CH12	Lymphoblastoid	Blood	39	0.7741	0.983	569	0.0507915	0.9554
33829	Mus musculus	GSM978755	JUN		T Lymphocyte	Blood	39	0.7759	0.845	850	0.0187015	0.9582
33819	Mus musculus	GSM978771	JUND		Th17	Spleen	39	0.9042	0.85	24593	0.347476	0.986
68334	Mus musculus	GSM1816107	TBP		Embryoid Bodies		38	0.7946	0.886	431	0.0370248	0.977025
44794	Mus musculus	GSM1370454	PBX1	3T3-L1	Preadipocyte	Adipose	35	0.7242	0.98	9837	0.109878	0.9488
8931	Mus musculus	GSM932921	PAX5		B Lymphocyte	Bone Marrow	37	0.6328	0.952	8142	0.104098	0.9074
71071	Mus musculus	GSM2065705	TET1	E14	Embryonic Stem Cell	Embryo	39	0.81	0.993	839	0.130275	0.9826
1531	Mus musculus	GSM558906	NKX2-5	HL-1	Cardiomyocyte	Muscle	31	0.7802	0.991	4007	0.126259	0.7186
69574	Mus musculus	GSM2131240	MECP2			Hippocampus	38	0.6687	0.864	125	0.0168767	0.906723
40135	Mus musculus	GSM1004807	ETV6		Th17		39	0.6429	0.95	1892	0.0495102	0.9816
36709	Mus musculus	GSM671419	STAT5B		Dendritic Cell	Spleen	38	0.7443	0.832	7840	0.120184	0.9216
67897	Mus musculus	GSM2026238	CTCF		Embryonic Fibroblast		39	0.725	0.982	36026	0.261639	0.999
69297	Mus musculus	GSM2134778	FLI1		Leukemic cells	Bone Marrow	38	0.6071	0.857	953	0.068915	0.977952
40076	Mus musculus	GSM1004833	IRF4		Th17		38	0.7022	0.992	12543	0.188296	0.8978
55977	Mus musculus	GSM1838882	SMC1A			Brain	38	0.7696	0.989	2253	0.034135	0.9946
88674	Mus musculus	GSM2830294	STAT4		Natural Killer Cell	Spleen	37	0.8214	0.964	2770	0.0460887	0.9562
38097	Mus musculus	GSM1058955	MEF2D	C2C12	Myoblast	Muscle	37	0.7346	0.968	703	0.062307	0.9502
46461	Mus musculus	GSM912907	GATA1	MEL	Erythroid Progenitor Cell		31	0.6517	0.988	19189	0.228513	0.998
54170	Mus musculus	GSM1692996	SOX9		Chondrocyte		35	0.719	0.975	11548	0.216273	0.9728
70794	Mus musculus	GSM2062274	FOXF1			Lung	38	0.7786	0.98	7383	0.17436	0.879
46463	Mus musculus	GSM912913	TBP	MEL	Erythroid Progenitor Cell		30	0.6339	0.973	6912	0.234084	0.931
47760	Mus musculus	GSM1272791	KDM2B	MS12	Embryonic Stem Cell	Embryo	38	0.7597	0.995	239	0.113199	0.985
84045	Mus musculus	GSM2635598	RAD21		Embryonic Fibroblast		35	0.8359	0.957	16531	0.140461	0.9972
40132	Mus musculus	GSM1004808	FOSL2		Th0		38	0.698	0.984	5803	0.0633367	0.9572
50848	Mus musculus	GSM1563599	WT1		Cortex	Kidney	39	0.7179	0.942	6836	0.083113	0.9444
41316	Mus musculus	GSM1058996	KDM4C		Embryonic Stem Cell	Embryo	36	0.762	0.991	2217	0.161469	0.9974
53929	Mus musculus	GSM1659692	RORA			Liver	38	0.8315	0.94	1753	0.0541777	0.9778
39301	Mus musculus	GSM824843	CAPG	V6.5	Embryonic Stem Cell	Embryo	38	0.6516	0.954	103	0.039994	0.961184
4621	Mus musculus	GSM774944	TBP		Embryonic Stem Cell	Embryo	37	0.6602	0.95	716	0.053552	0.967536
53213	Mus musculus	GSM1429922	DAXX		Embryonic Stem Cell	Embryo	36	0.7115	0.992	451	0.0416562	0.899371
67925	Mus musculus	GSM1891979	JUN		Chondrocyte	Rib	38	0.7768	0.972	13984	0.172	0.9788
44256	Mus musculus	GSM1167574	CTCF		Mast Cell	Bone Marrow	38	0.6715	0.941	45791	0.599457	0.9998
37648	Mus musculus	GSM788654	JUN		Macrophage	Bone Marrow	39	0.7372	0.948	392	0.0314385	0.947578
71323	Mus musculus	GSM2297630	LMO2		Embryonic Fibroblast		39	0.7641	0.979	821	0.0405913	0.928538
72461	Mus musculus	GSM1782920	SMAD2/3	E14Tg2A	Embryonic Stem Cell		35	0.7144	0.995	242	0.0403758	0.911111
53236	Mus musculus	GSM1436061	CHRM2		Embryonic Stem Cell	Embryo	39	0.7497	0.906	180	0.0449722	0.943191
67960	Mus musculus	GSM1692845	FLI1		Embryonic Stem Cell		39	0.6265	0.856	1796	0.0409785	0.9666
52802	Mus musculus	GSM1603275	FGFR1		Embryonic Stem Cell	Embryo	39	0.6021	0.964	4735	0.080302	0.9962
36909	Mus musculus	GSM1053568	ERF		Embryonic Fibroblast		39	0.7677	0.898	3164	0.114808	0.9532
56295	Mus musculus	GSM1555173	BRD2	5.3S	Haematopoietic Progenitor Cell		39	0.7953	0.932	158	0.0324178	0.971227
58263	Mus musculus	GSM1648678	POLR2A		Embryonic Fibroblast		39	0.8967	0.986	6235	0.206844	0.9982
53110	Mus musculus	GSM1288310	SMAD2/3		Embryonic Stem Cell	Embryo	37	0.7765	0.995	3716	0.117047	0.9834
68348	Mus musculus	GSM1708658	TAL1	416B	Myeloid Progenitor Cell	Blood	39	0.6858	0.93	4427	0.065093	0.9928
73570	Mus musculus	GSM2417182	CEBPA		Embryonic Fibroblast		39	0.7386	0.962	1230	0.0456645	0.9858
68836	Mus musculus	GSM2055883	FOXA3			Liver	35	0.8017	0.989	296	0.0386625	0.72346
81443	Mus musculus	GSM2713705	SMC1A	CD-1		Forelimb	39	0.7178	0.989	2259	0.0590377	0.9936
83892	Mus musculus	GSM2184300	HDAC2	SCLC-24H	B Lymphocyte	Spleen	38	0.8079	0.985	3069	0.251027	0.9966
82556	Mus musculus	GSM2596858	MTF2		Embryonic Stem Cell		37	0.6185	0.94	338	0.062002	0.9574
35787	Mus musculus	GSM989014	RUNX1		Endothelial Cell		30	0.6387	0.983	12763	0.13293	0.8796
74237	Mus musculus	GSM2433431	PPARG			eWAT	39	0.8837	0.815	14043	0.23114	0.9382
43058	Mus musculus	GSM1248708	H2AZ		Fibroblast	Embryo	39	0.8379	0.991	766	0.174934	0.9972
83899	Mus musculus	GSM2184309	SMARCA4		resting	Spleen	39	0.8729	0.897	8485	0.403771	0.9986
74419	Mus musculus	GSM2186203	TEAD4	C2C12	Myotubes		39	0.797	0.937	1293	0.0443697	0.9526
76695	Mus musculus	GSM2299655	BHLHA15			Pancreas	39	0.7053	0.93	3393	0.0530438	0.9178
84941	Mus musculus	GSM2949211	POLR2A	Bipo_I_Y-rM0401	iPSC		39	0.7995	0.9	322	0.069251	0.9762
85203	Mus musculus	GSM2406334	PROX1			Liver	36	0.8142	0.916	13268	0.210562	0.9968
82983	Mus musculus	GSM2700819	PRDM13			Neural Tube	39	0.8371	0.946	1818	0.066876	0.9964
37025	Mus musculus	GSM998993	CTCF	TSC	Trophoblast Stem Cell	Embryo	36	0.7644	0.994	21873	0.148616	0.9962
9267	Mus musculus	GSM872894	ZFPM1	G1ME	Megakaryocyte	Bone Marrow	34	0.6423	0.912	1702	0.043949	0.8844
67909	Mus musculus	GSM1954031	MYOD1		Embryonic Fibroblast		39	0.7451	0.984	7852	0.0993735	0.9432
34267	Mus musculus	GSM1062362	FOSL2		Striatal Cell		37	0.7595	0.982	20521	0.167306	0.9962
72036	Mus musculus	GSM2096646	KDM1A	Ba/F3	B Lymphocyte		37	0.718	0.836	379	0.0330227	0.976471
75228	Mus musculus	GSM2341304	SMARCA4	ZhBTc4	Embryonic Stem Cell	Embryo	34	0.6976	0.978	247	0.0241922	0.977273
87601	Mus musculus	GSM2713706	RAD21	CD-1		Forelimb	40	0.777	0.972	734	0.0370422	0.993199
87759	Mus musculus	GSM2948981	CTCF	Mull_M_N-rCr143.02	Muller Cell		38	0.8205	0.996	12350	0.0996942	0.9986
68158	Mus musculus	GSM2076704	NFE2L2	C2C12	Myoblast	Muscle	38	0.7483	0.987	618	0.102268	0.911166
44802	Mus musculus	GSM1370462	MED1	3T3-L1	Preadipocyte	Adipose	38	0.8071	0.958	8977	0.228539	0.9644
38472	Mus musculus	GSM931695	HSF1		Striatal Cell		31	0.7369	0.903	3102	0.070454	0.862
42231	Mus musculus	GSM1229970	TAF7L			Testis	37	0.7375	0.98	644	0.049437	0.9856
44553	Mus musculus	GSM1324616	KLF5	CGR8	Embryonic Stem Cell	Embryo	39	0.7744	0.99	4210	0.086063	0.9874
73558	Mus musculus	GSM2461743	BHLHE41		splenic B 1a cells	Spleen	36	0.7632	0.971	1862	0.0590955	0.98442
46394	Mus musculus	GSM912910	USF2	CH12	Lymphoblastoid	Blood	36	0.6762	0.99	2755	0.0501892	0.9242
52885	Mus musculus	GSM1617796	T		B Lymphocyte	Blood	38	0.705	0.95	4276	0.0903773	0.91
87184	Mus musculus	GSM2652787	RAD21	SCLC-24H	B Lymphocyte	Spleen	39	0.6233	0.965	26033	0.355426	0.9998
52058	Mus musculus	GSM1611789	EP300	3134	Epithelium	Mammary Gland	37	0.6878	0.968	13119	0.166458	0.9982
5606	Mus musculus	GSM846875	NR5A2		Epithelium	Pancreas	31	0.7039	0.959	9665	0.142405	0.9194
47000	Mus musculus	GSM1027477	CEBPB	MC3T3-E1	Osteoblast	Bone	38	0.703	0.925	22691	0.31593	0.9794
75234	Mus musculus	GSM2341298	NANOG	ZhBTc4	Embryonic Stem Cell	Embryo	34	0.709	0.973	1741	0.0339627	0.909141
41345	Mus musculus	GSM1059025	CTR9		Embryonic Stem Cell	Embryo	37	0.756	0.945	129	0.0476647	0.769888
82059	Mus musculus	GSM2420697	ISL1			Embryonic genital tubercle	35	0.7534	0.997	1120	0.0538657	0.8272
48699	Mus musculus	GSM1376843	SOX3		Neural Progenitor Cell		38	0.7151	0.958	550	0.0285423	0.947279
53116	Mus musculus	GSM1288316	TCF12			Endoderm	38	0.8098	0.989	23232	0.292816	0.8872
58288	Mus musculus	GSM1657379	NRF1		Embryonic Stem Cell	Embryo	36	0.7125	0.982	8916	0.11536	0.934
69538	Mus musculus	GSM2177163	SHOX2			Embryonic Palate	38	0.8632	0.987	633	0.0644352	0.9902
84962	Mus musculus	GSM2867765	OSR1			Kidney	38	0.7764	0.984	307	0.0493258	0.968
73335	Mus musculus	GSM2470625	BRD4		Lmphoma cell		39	0.7946	0.992	249	0.0627267	0.9712
46466	Mus musculus	GSM912914	E2F4	MEL	Erythroid Progenitor Cell		30	0.6237	0.991	1328	0.0611228	0.9888
72905	Mus musculus	GSM2327703	T		B Lymphocyte		37	0.8415	0.995	1247	0.0612427	0.7248
73424	Mus musculus	GSM2346456	EP300			Skeletal Muscle	39	0.8336	0.992	461	0.0521073	0.9906
88187	Mus musculus	GSM1620003	CTCF		Th2		39	0.7667	0.819	8109	0.116769	0.9974
40272	Mus musculus	GSM1150333	FOXA2			Pancreas	38	0.6329	0.842	14586	0.276594	0.9656
69127	Mus musculus	GSM2102925	NFIB			Mammary Gland	37	0.841	0.968	25661	0.237858	0.9808
56835	Mus musculus	GSM1819193	SPI1	F9	Embryonal carcinoma cell	Embryo	38	0.8285	0.962	182	0.0529157	0.906
84991	Mus musculus	GSM2948974	CTCF	Bipo_I_N-rM0408	iPSC		38	0.8227	0.994	25942	0.189992	0.9992
1533	Mus musculus	GSM558908	TBX5	HL-1	Cardiomyocyte	Muscle	31	0.6304	0.93	10036	0.34504	0.9474
67901	Mus musculus	GSM2026234	CTCF		Macrophage		38	0.6761	0.983	31209	0.219992	0.999
77471	Mus musculus	GSM2104225	RXRG		Mesenchymal Stem Cell		37	0.8535	0.965	8866	0.318248	0.9658
72831	Mus musculus	GSM2253708	CDX2		Epiblast Stem Cell		35	0.7532	0.979	210	0.0431308	0.814333
58597	Mus musculus	GSM1829644	GATA3		Type 2 innate lymphoid cell	Lymph Node	36	0.7894	0.99	2253	0.0345722	0.8376
35782	Mus musculus	GSM989023	FLI1		Hematopoietic Cell		37	0.6914	0.996	351	0.0190563	0.965278
52893	Mus musculus	GSM1629374	CREBBP		Cortical Neuron		39	0.6769	0.963	1319	0.036155	0.9928
52883	Mus musculus	GSM1617794	TRIM33	38B9	Pre-B Lymphocyte	Blood	39	0.7611	0.986	1794	0.0520723	0.8906
8896	Mus musculus	GSM879923	CTCF	NIH-3T3	Fibroblast	Embryo	32	0.7381	0.965	23587	0.201375	0.9988
36043	Mus musculus	GSM851280	CTCF			Embryonic Brain	34	0.6179	0.893	35823	0.43384	0.9998
40363	Mus musculus	GSM840528	NR1D1		Epithelium	Liver	38	0.8075	0.987	3905	0.0701318	0.9882
39309	Mus musculus	GSM824842	CAPG	V6.5	Embryonic Stem Cell	Embryo	37	0.665	0.956	140	0.0320433	0.9884
41366	Mus musculus	GSM1066040	SMC1A		B Lymphocyte	Spleen	38	0.6687	0.978	2377	0.0365458	0.9934
44573	Mus musculus	GSM1327413	T		Embryonic Stem Cell	Embryo	38	0.6414	0.941	258	0.0383825	0.82256
73219	Mus musculus	GSM2445203	CTCF		Myeloid Progenitor Cell		36	0.8239	0.991	9846	0.0762962	0.996
67984	Mus musculus	GSM1874089	POLR2A			Forebrain	31	0.8435	0.973	11720	0.397517	0.9968
74380	Mus musculus	GSM2305570	HIF1A	melan-Ink4a-Arf-null	Melanocyte		39	0.7408	0.993	347	0.0474318	0.9716
76257	Mus musculus	GSM2409725	SATB1		Thymocyte		37	0.7139	0.984	4414	0.120233	0.9846
68482	Mus musculus	GSM2092899	SMARCA4	RN2	Acute myeloid leukemia		38	0.7189	0.929	32701	0.372174	0.9866
43618	Mus musculus	GSM1296550	CHD4		Pre-B Lymphocyte		39	0.7795	0.991	297	0.0627988	0.9558
67989	Mus musculus	GSM1692858	TAL1		Hematopoietic progenitors		36	0.6709	0.913	604	0.0308003	0.865925
73009	Mus musculus	GSM2044514	ZFP281	V6.5	Embryonic Stem Cell	Embryo	35	0.7836	0.928	44457	0.635627	0.9686
71720	Mus musculus	GSM2300464	NR3C1			Mammary Gland	39	0.7042	0.958	9501	0.138369	0.9446
67756	Mus musculus	GSM1847497	NANOG		Day1 epiblast-like cell		37	0.7698	0.988	9865	0.274392	0.8464
44363	Mus musculus	GSM1224283	ING1	C2C12	Myoblast	Muscle	38	0.7318	0.809	346	0.0323188	0.911453
71782	Mus musculus	GSM2333436	PAX6	MIN6	Beta cell		36	0.7449	0.935	281	0.0436985	0.846933
88070	Mus musculus	GSM2590030	IRF4		Treg	Spleen	36	0.792	0.996	746	0.03936	0.8796
5503	Mus musculus	GSM860154	STAT5A		Fibroblast	Embryo	37	0.9956	0.892	12901	0.161778	0.9558
67990	Mus musculus	GSM1692857	SPI1		Hematopoietic progenitors		36	0.7432	0.933	6085	0.051918	0.9424
46420	Mus musculus	GSM923582	TAL1		Erythroid Cell	Fetal Liver	37	0.7478	0.997	1121	0.031894	0.9554
73243	Mus musculus	GSM2393590	EZH2		Neuronal Progenitor cell		38	0.6813	0.958	360	0.042889	0.9902
43783	Mus musculus	GSM1315481	CEBPA	BV2	Microglial Cell		38	0.7133	0.821	3675	0.0658367	0.9636
46415	Mus musculus	GSM1003793	ZMIZ1	CH12	Lymphoblastoid	Blood	39	0.732	0.985	1917	0.0942547	0.9886
53815	Mus musculus	GSM1635413	SMARCA4		B Lymphocyte		36	0.6936	0.963	1262	0.0437553	0.9734
59046	Mus musculus	GSM1908011	E2F1		Hepatocyte		36	0.6353	0.931	427	0.0571707	0.9006
50445	Mus musculus	GSM1479201	AUTS2			Brain	39	0.7339	0.836	1184	0.044055	0.969352
38059	Mus musculus	GSM859660	KDM5C		Embryonic Stem Cell	Embryo	38	0.751	0.986	215	0.0249023	0.9634
85675	Mus musculus	GSM2579445	POLR2A		Erythroid Cell	Spleen	35	0.7362	0.979	172	0.022971	0.961087
51291	Mus musculus	GSM1468407	POLR2A		Neuron	Neuric	38	0.7507	0.996	964	0.0444425	0.9862
70932	Mus musculus	GSM1721244	IRF8		Macrophage Progenitor	Bone Marrow	34	0.6528	0.933	217	0.0332308	0.962021
67945	Mus musculus	GSM1692866	ELK4		Embryonic Stem Cell		39	0.7069	0.972	432	0.02697	0.865193
74927	Mus musculus	GSM2386629	H2AZ		Intestinal Stem Cell	Small Intestine	39	0.8169	0.976	456	0.127951	0.9966
46411	Mus musculus	GSM1003801	MAZ	CH12	Lymphoblastoid	Blood	39	0.7999	0.978	2852	0.10571	0.9964
52111	Mus musculus	GSM1306335	INSM1		Beta cell	Pancreatic Islet	39	0.7894	0.982	6804	0.21458	0.8806
81720	Mus musculus	GSM2867725	RAD21		Macrophage	Bone Marrow	37	0.8015	0.961	13711	0.116014	0.9976
55965	Mus musculus	GSM1838870	SMC1A		Cortex	Brain	37	0.6548	0.93	13339	0.126372	0.9984
8596	Mus musculus	GSM777092	GATA1	G1ME	Megakaryocyte	Bone Marrow	34	0.6488	0.915	2035	0.0480452	0.9398
46497	Mus musculus	GSM1003788	UBTF	MEL	Erythroid Progenitor Cell		39	0.6095	0.95	406	0.186446	0.9816
43541	Mus musculus	GSM1289237	IRF8		Dendritic Cell		38	0.8137	0.948	11688	0.12162	0.9352
56490	Mus musculus	GSM1650013	EP400		Embryonic Stem Cell	Embryo	39	0.787	0.974	489	0.0370675	0.9732
40093	Mus musculus	GSM1004809	FOSL2		Th17		39	0.7351	0.977	16350	0.175609	0.9386
46404	Mus musculus	GSM1003774	ETS1	CH12	Lymphoblastoid	Blood	39	0.7947	0.976	11382	0.195353	0.9968
69729	Mus musculus	GSM1964754	EP300		T Lymphocyte		39	0.8	0.876	3828	0.101394	0.9826
47756	Mus musculus	GSM1267914	SP1		Haematopoietic Progenitor Cell		39	0.757	0.938	951	0.0258525	0.9874
58852	Mus musculus	GSM1872306	CHD4		Thymocyte	Thymus	39	0.7244	0.855	1515	0.13636	0.9486
41644	Mus musculus	GSM1160660	POLR3GL	Hepa 1-6	Epithelium	Liver	37	0.698	0.987	262	0.0365253	0.887097
59368	Mus musculus	GSM1961197	POLR2A	S194	B Lymphocyte		38	0.779	0.971	9212	0.227884	0.9968
5963	Mus musculus	GSM757811	POLR2A	F9	Embryonal carcinoma cell	Embryo	32	0.825	0.901	7495	0.185713	0.9962
50199	Mus musculus	GSM1359838	KDM1A	J1	Embryonic Stem Cell	Embryo	39	0.7746	0.991	208	0.0479082	0.9538
62724	Mus musculus	ENCSR104QEN_2	CTCF			Stomach	36	0.8943	0.939	45210	0.535459	0.9996
1594	Mus musculus	GSM552237	LMO2	HPC-7	Haematopoietic Progenitor Cell		28	0.7534	0.975	2977	0.0491038	0.9158
76824	Mus musculus	GSM2029178	CEBPB		Preadipocyte		38	0.782	0.978	40146	0.33095	0.9926
67545	Mus musculus	GSM1941469	EP400	46C	Embryonic Stem Cell	Embryo	35	0.6361	0.82	649	0.062392	0.8888
84992	Mus musculus	GSM2948975	CTCF	MullFibr_F_N-FCR01	Muller Cell		39	0.8262	0.989	20721	0.163463	0.9986
72827	Mus musculus	GSM1936965	NR3C1	L 101		Liver	39	0.8359	0.989	243	0.0192882	0.981148
50213	Mus musculus	GSM1369680	GTF2B			Heart	39	0.6754	0.875	3845	0.139791	0.997
71139	Mus musculus	GSM2310061	TEAD1		B Lymphocyte		36	0.7646	0.989	3546	0.0772878	0.984
86030	Mus musculus	GSM2395743	OSR1			Kidney	36	0.8109	0.964	998	0.0475703	0.961
4608	Mus musculus	GSM746583	TAL1		Erythroblast	Fetal Liver	37	0.797	0.997	1560	0.0224067	0.946063
43595	Mus musculus	GSM1296402	SMARCA4	3134	Epithelium	Mammary Gland	37	0.7521	0.945	10621	0.15948	0.9988
84989	Mus musculus	GSM2948976	CTCF	MullFibr_F_N-FCR02	Muller Cell		39	0.8353	0.989	28010	0.228908	0.9992
73461	Mus musculus	GSM2346439	EP300			Brain	39	0.8134	0.974	4036	0.174284	0.9984
88962	Mus musculus	GSM2231899	CEBPB	Hoxb8-FL	LMPP-like		37	0.7806	0.939	10542	0.193885	0.9634
9639	Mus musculus	GSM665927	BCL6		Macrophage	Bone Marrow	38	0.7629	0.972	247	0.031348	0.963512
2871	Mus musculus	GSM515677	POLR2A	ZhBTc4	Embryonic Stem Cell	Embryo	37	0.6376	0.987	9245	0.190667	0.998
68666	Mus musculus	GSM1892433	SALL4		Spermatogonia		39	0.7665	0.879	5680	0.091047	0.749
70933	Mus musculus	GSM1721242	GFI1		Macrophage Progenitor	Bone Marrow	38	0.6075	0.81	185	0.0562695	0.9782
76497	Mus musculus	GSM2029573	ZMYND8		Embryonic Stem Cell		39	0.666	0.814	450	0.0375653	0.9708
37889	Mus musculus	GSM881073	IRF1		Dendritic Cell	Bone Marrow	35	0.8059	0.95	710	0.0458636	0.823434
68338	Mus musculus	GSM1816103	POLR2A		Embryoid Bodies		39	0.8057	0.954	2176	0.105629	0.9978
43900	Mus musculus	GSM863767	TCF4		Hepatocyte		29	0.628	0.881	3460	0.100526	0.9874
34428	Mus musculus	GSM915180	CEBPB	C2C12	Myoblast	Muscle	37	0.7537	0.932	8390	0.0987828	0.9276
83370	Mus musculus	GSM2641054	RELA	372	T Lymphocyte	Lymph Node	40	0.6597	0.927	4203	0.127204	0.9692
73223	Mus musculus	GSM2255577	PAX5			Lymph Node	36	0.7917	0.981	6890	0.189268	0.9932
67359	Mus musculus	GSM1693794	HEXIM1		Embryonic Stem Cell		35	0.8367	0.981	685	0.0998442	0.9904
56642	Mus musculus	GSM1713906	RNF2	E14Tg2A	Embryonic Stem Cell		37	0.7702	0.805	881	0.139302	0.9266
54225	Mus musculus	GSM1696041	SMC1A		Fibroblast		39	0.811	0.887	18584	0.160046	0.9954
71910	Mus musculus	GSM2091496	TEAD4		Hemogenic Endothelium		39	0.7972	0.839	3175	0.0522032	0.9538
39940	Mus musculus	GSM1052764	PR		Epithelium	Mammary Gland	39	0.8227	0.857	15570	0.22168	0.9028
84047	Mus musculus	GSM2635597	RAD21		B Lymphocyte		34	0.858	0.989	122	0.0660289	0.996084
44807	Mus musculus	GSM1370467	EP300	3T3-L1	Preadipocyte	Adipose	38	0.8904	0.946	21769	0.318616	0.9728
41713	Mus musculus	GSM1167156	H3S28ph		B Lymphocyte		39	0.8223	0.996	4009	0.0470242	0.997
75940	Mus musculus	GSM2394785	PAX7		myogenic progenitors		38	0.7614	0.981	128	0.0466302	0.8918
88125	Mus musculus	GSM2324093	EP300	AtT-20	Corticotroph	Pituitary	38	0.8181	0.988	1068	0.0491067	0.897295
73579	Mus musculus	GSM2417171	HDAC1	MEFs	Embryonic Fibroblast		40	0.6228	0.962	5836	0.255822	0.9982
44441	Mus musculus	GSM1301742	MEN1		T Lymphocyte	Blood	38	0.6234	0.977	1323	0.0876347	0.9914
42012	Mus musculus	GSM1218225	GATA1	FDCPmix	Hematopoietic Stem Cell	Bone Marrow	39	0.7464	0.992	751	0.0288565	0.865586
72536	Mus musculus	GSM2095100	SREBF1		Macrophage	Bone Marrow	36	0.8234	0.989	1091	0.0530215	0.9932
37758	Mus musculus	GSM849957	H2AZ	R1	Embryonic Stem Cell	Embryo	39	0.7488	0.929	299	0.0592895	0.9922
37948	Mus musculus	GSM857391	MYOD1		Embryonic Fibroblast	Embryo	30	0.8141	0.967	36517	0.43524	0.905
54599	Mus musculus	GSM1511224	STAT3		Dendritic Cell	Spleen	37	0.7263	0.906	1342	0.01697	0.932
40129	Mus musculus	GSM1004856	RORC		Th17		39	0.7117	0.993	1822	0.0671625	0.9082
55976	Mus musculus	GSM1838881	SMC1A	R1	Embryonic Stem Cell	Embryo	38	0.7575	0.986	2973	0.0367598	0.994
86118	Mus musculus	GSM2806245	PAX7	AtT-20	Corticotroph	Pituitary	39	0.8134	0.985	156	0.0427625	0.88994
50238	Mus musculus	GSM1401426	SPIB		Lymphocyte		38	0.7271	0.985	1213	0.0427162	0.8998
84383	Mus musculus	GSM2522477	ARNTL		Macrophage		39	0.7521	0.984	252	0.0265955	0.946186
52113	Mus musculus	GSM1306337	FOXA2		Beta cell	Pancreatic Islet	38	0.7927	0.977	31652	0.341936	0.8014
74242	Mus musculus	GSM2433426	PPARG			iWAT	39	0.8772	0.924	4761	0.0714232	0.9264
9251	Mus musculus	GSM611280	MYOD1		Fibroblast	Embryo	31	0.7501	0.955	1725	0.037081	0.9408
41603	Mus musculus	GSM1146484	AR			Caput Epididymis	38	0.7125	0.966	13473	0.126221	0.7344
73573	Mus musculus	GSM2417177	SMARCA4		Embryonic Stem Cell		37	0.8395	0.974	767	0.0490442	0.989
52850	Mus musculus	GSM1614788	FLI1		Myeloid Cell		39	0.8613	0.941	45925	0.453823	0.9808
35209	Mus musculus	GSM1044697	HDAC3		Epithelium	Liver	38	0.726	0.94	464	0.0370682	0.987
82305	Mus musculus	GSM2948957	BRD4	Cone_M_N-rCh257.4	iPSC		39	0.8308	0.995	138	0.051105	0.9844
51885	Mus musculus	GSM1561379	PRDM16			Adipose	39	0.8481	0.942	1781	0.053764	0.9494
71947	Mus musculus	GSM2137969	KLF5	C2C12	Myoblast	Muscle	39	0.7183	0.98	657	0.0408265	0.947
5224	Mus musculus	GSM552241	RUNX1	HPC-7	Haematopoietic Progenitor Cell		27	0.722	0.983	1315	0.047743	0.897182
46507	Mus musculus	GSM918710	POLR2A		Epithelium	Small Intestine	38	0.7674	0.979	4322	0.113811	0.9968
35242	Mus musculus	GSM972968	PBX1			Embryo Trunk	37	0.7292	0.911	608	0.0310382	0.939314
82953	Mus musculus	GSM2652790	CTCF	SCLC-24H	B Lymphocyte	Spleen	39	0.7039	0.953	16344	0.326707	0.9936
40089	Mus musculus	GSM1004839	KDM6B		Th17		38	0.6801	0.935	138	0.0295758	0.958767
51432	Mus musculus	GSM1504390	SMC1A		Thymocyte		39	0.8207	0.934	7352	0.110758	0.9968
40090	Mus musculus	GSM1004820	HIF1A		Th17		38	0.6813	0.965	935	0.0451732	0.9706
44793	Mus musculus	GSM1370453	KLF5	3T3-L1	Preadipocyte	Adipose	37	0.7331	0.864	8136	0.13397	0.9516
68457	Mus musculus	GSM2056373	EP300		Natural Killer Cell	Spleen	38	0.8026	0.983	12581	0.196065	0.9568
73222	Mus musculus	GSM2445200	RAD21		Neutrophil cell		36	0.846	0.992	12821	0.0956185	0.9972
52260	Mus musculus	GSM1436367	ETV2		Embryonic Stem Cell	Embryo	38	0.7643	0.987	227	0.0378737	0.897861
74931	Mus musculus	GSM2386621	H2AZ		Epithelium	Small Intestine	39	0.8343	0.982	116	0.0615735	0.9932
44212	Mus musculus	GSM1135066	EP300		Epithelium	Embryo	39	0.6739	0.982	135	0.02486	0.905448
74274	Mus musculus	GSM2224547	SMC1A		Progenitor Cells	Bone Marrow	34	0.7707	0.973	228	0.0672178	0.9962
73104	Mus musculus	GSM2251514	RAD21			Midbrain	37	0.7336	0.947	535	0.0400005	0.993
41767	Mus musculus	GSM1178890	H2AZ		Epithelium	Liver	38	0.812	0.99	1935	0.0788718	0.99
51395	Mus musculus	GSM1499985	NR3C1	3134	Epithelium	Mammary Gland	37	0.6882	0.889	9396	0.172825	0.9638
82532	Mus musculus	GSM2461333	NR3C1		Macrophage	Bone Marrow	39	0.7627	0.981	5866	0.098213	0.9466
35103	Mus musculus	GSM1126960	EGR2		T Lymphocyte	Blood	30	0.6239	0.94	9213	0.25661	0.9892
75211	Mus musculus	GSM2521509	SS18	ZhBTc4	Embryonic Stem Cell	Embryo	35	0.7576	0.958	350	0.0264805	0.809555
1190	Mus musculus	GSM542587	POLR2A		Epithelium	Kidney	34	0.7003	0.973	135	0.0281762	0.943375
35359	Mus musculus	GSM1015784	H2AZ	TSC	Trophoblast Stem Cell	Embryo	31	0.7636	0.978	120	0.0124738	0.870875
54460	Mus musculus	GSM1354743	MYOG		Myotube cell	Muscle	36	0.7783	0.992	9265	0.0741645	0.9046
43538	Mus musculus	GSM1288393	JUNB		Dendritic Cell		39	0.7828	0.803	315	0.0398773	0.844267
83894	Mus musculus	GSM2184302	WDR5	SCLC-24H	B Lymphocyte	Spleen	38	0.7597	0.972	6380	0.196284	0.9968
42982	Mus musculus	GSM1246048	ATOH1			Intestinal Crypt	38	0.6332	0.93	741	0.0475713	0.924
68458	Mus musculus	GSM2056372	EP300		Natural Killer Cell	Spleen	38	0.7949	0.987	9323	0.176239	0.9588
86476	Mus musculus	GSM2601678	SMARCA4	Mouse embryonic stem cells	Embryonic Stem Cell		36	0.8207	0.983	3530	0.162624	0.9878
53798	Mus musculus	GSM1633897	BATF3		Dendritic Cell		38	0.7367	0.945	602	0.03609	0.947368
70936	Mus musculus	GSM1973456	EP300	HPC-7	Hematopoietic Cell		36	0.7497	0.868	261	0.0557547	0.9852
68661	Mus musculus	GSM2066253	POU5F1	E14	Embryonic Stem Cell	Embryo	35	0.6379	0.908	1081	0.105104	0.92992
58028	Mus musculus	GSM1586780	NEUROD1		Embryonic Stem Cell	Embryo	39	0.7971	0.916	568	0.0246568	0.923459
86357	Mus musculus	GSM2221744	HDAC3	29c		Adipose	35	0.8728	0.971	8058	0.172431	0.9504
74032	Mus musculus	GSM2425235	CEBPB		Macrophage	Bone Marrow	38	0.6146	0.983	11069	0.195418	0.9654
37750	Mus musculus	GSM849935	RBBP5	CMTi-1	Embryonic Stem Cell	Embryo	38	0.7447	0.96	664	0.0417093	0.9944
67889	Mus musculus	GSM2026246	CTCF		B cell precursor		39	0.7067	0.984	34022	0.257449	0.999
46501	Mus musculus	GSM1003776	ZC3H11A	MEL	Erythroid Progenitor Cell		39	0.7385	0.985	14039	0.102549	0.9996
82787	Mus musculus	GSM2218587	PPARG		Adipocyte		38	0.7087	0.993	300	0.0494042	0.9746
67478	Mus musculus	GSM1944105	KMT2D		Cardiomyocyte		41	0.7775	0.844	566	0.028615	0.805088
43044	Mus musculus	GSM1247438	STAT1		T Lymphocyte	Blood	39	0.8253	0.941	201	0.0401195	0.9812
49208	Mus musculus	GSM1418775	CDK9	NIH-3T3	Fibroblast	Embryo	39	0.8102	0.87	164	0.0374	0.978
32793	Mus musculus	GSM1036128	SMC1A		Epithelium	Limb Bud	38	0.8574	0.951	2105	0.0720797	0.994
1590	Mus musculus	GSM552233	FLI1	HPC-7	Haematopoietic Progenitor Cell		27	0.7615	0.972	5326	0.0744025	0.9756
83055	Mus musculus	GSM2948949	BRD4	MullFibr_F_N-FCR01	Muller Cell		39	0.8193	0.985	116	0.0310762	0.8056
42014	Mus musculus	GSM1218227	GATA2	FDCPmix	Hematopoietic Stem Cell	Bone Marrow	31	0.7558	0.994	1667	0.0313677	0.8646
76679	Mus musculus	GSM1220848	KMT2B		Embryoid Bodies		36	0.7352	0.935	3004	0.081588	0.982
63219	Mus musculus	ENCSR295PZC_2	CTCF			Limb	36	0.8407	0.986	27163	0.237537	0.9992
68698	Mus musculus	GSM1973351	MYC			Liver	38	0.8035	0.917	5561	0.254286	0.9974
43437	Mus musculus	GSM1277679	USP16	V6.5	Embryonic Stem Cell	Embryo	38	0.7908	0.996	201	0.026277	0.953418
70671	Mus musculus	GSM2104128	PPARG		Mesenchymal Stem Cell		36	0.6835	0.932	6747	0.234418	0.9552
5761	Mus musculus	GSM555160	TBP	V6.5	Embryonic Stem Cell	Embryo	34	0.6967	0.988	5472	0.094316	0.9952
73606	Mus musculus	GSM2417139	SOX2		iPSC		38	0.8216	0.996	9460	0.101278	0.876
73210	Mus musculus	GSM2255553	PAX5		Progenitor B cell		39	0.7841	0.968	4757	0.087626	0.9828
38112	Mus musculus	GSM1058956	MEF2D	C2C12	Myoblast	Muscle	35	0.6465	0.955	2915	0.0631053	0.938
46493	Mus musculus	GSM1003805	CHD1	MEL	Erythroid Progenitor Cell		39	0.743	0.979	331	0.0904408	0.9782
46498	Mus musculus	GSM1003789	RCOR1	MEL	Erythroid Progenitor Cell		39	0.7824	0.985	8130	0.156637	0.9854
43717	Mus musculus	GSM1309513	JUN		T Lymphocyte		37	0.7888	0.993	780	0.0369945	0.980914
47515	Mus musculus	GSM1234312	POLR2A	J1	Embryonic Stem Cell	Embryo	36	0.7882	0.941	128	0.0339672	0.9542
55110	Mus musculus	GSM1571714	PPARG			Epididymal White Adipose Tissue	37	0.9083	0.86	12554	0.209884	0.9454
63616	Mus musculus	ENCSR450KVW_1	EP300			Stomach	36	0.8338	0.992	581	0.036415	0.9904
81491	Mus musculus	GSM2496948	SMC3	DN2	Thymocyte		39	0.7903	0.995	4512	0.119498	0.9988
87245	Mus musculus	GSM2746360	SMAD4	E14Tg2A	Embryonic Stem Cell		39	0.7694	0.983	2626	0.0715325	0.9842
72804	Mus musculus	GSM2196474	NUP98		BM-derived immortalised cells	Bone Marrow	39	0.7942	0.987	295	0.0577815	0.792917
51891	Mus musculus	GSM1561385	MED1			Adipose	38	0.8298	0.948	149	0.0217795	0.93416
85712	Mus musculus	GSM2198502	JUND		Fibroblast		39	0.8085	0.988	2987	0.0619198	0.9844
54176	Mus musculus	GSM1693002	EP300		Chondrocyte		37	0.7543	0.975	521	0.0681978	0.9526
73572	Mus musculus	GSM2417180	RUNX1		Embryonic Fibroblast		39	0.8004	0.995	1756	0.059838	0.9542
81537	Mus musculus	GSM2220088	POLR2A	T.T		Liver	39	0.7612	0.979	1946	0.153032	0.9988
68105	Mus musculus	GSM2037259	BRD4		EB		38	0.8402	0.979	101	0.0584592	0.9016
73565	Mus musculus	GSM2417187	NANOG		Embryonic Stem Cell		39	0.8556	0.908	32365	0.405736	0.994
34262	Mus musculus	GSM1062365	JUND		Striatal Cell		35	0.699	0.996	133	0.0240542	0.987542
71557	Mus musculus	GSM1674841	RXRA	P19	Embryonal carcinoma cell	Embryo	39	0.7516	0.991	546	0.049117	0.9284
33394	Mus musculus	GSM1163125	POLR2A		Mesodermal Cell		37	0.8484	0.965	4118	0.150707	0.998
42596	Mus musculus	GSM1234368	BCL6		Th9	Spleen	39	0.7627	0.918	127	0.026576	0.970488
87757	Mus musculus	GSM2948983	CTCF	Cone_M_N-rCh257.4	iPSC		38	0.8102	0.993	22845	0.178174	0.9994
41640	Mus musculus	GSM1160656	POLR3D	Hepa 1-6	Epithelium	Liver	37	0.725	0.978	350	0.064852	0.7604
38464	Mus musculus	GSM999182	FOXP3		T Lymphocyte	Blood	37	0.6472	0.989	495	0.031429	0.9842
44146	Mus musculus	GSM1118302	SRF	NIH-3T3	Fibroblast	Embryo	31	0.654	0.98	446	0.0286483	0.915051
43599	Mus musculus	GSM1296406	SMARCA5	3134	Epithelium	Mammary Gland	31	0.7438	0.863	357	0.0411269	0.986479
35900	Mus musculus	GSM1180108	POLR2A		Plasma Cell		29	0.64	0.969	5436	0.15056	0.9932
76158	Mus musculus	GSM2309750	HDAC2		Cardiomyocyte	Heart	41	0.6267	0.81	150	0.0674877	0.794147
75787	Mus musculus	GSM2319260	BRD4		Embryonic Stem Cell		39	0.7836	0.902	611	0.0669203	0.9852
71160	Mus musculus	GSM2310034	ETS1		B Lymphocyte		36	0.7996	0.995	1104	0.077754	0.9934
72788	Mus musculus	GSM1820996	SMAD4		Neural Stem Cell		39	0.6604	0.971	964	0.0975335	0.9906
83045	Mus musculus	GSM2948942	BRD4	Amac_M_Y-30.02	iPSC		39	0.8214	0.991	181	0.0482967	0.9724
46490	Mus musculus	GSM1003808	GATA1	MEL	Erythroid Progenitor Cell		39	0.7786	0.961	9402	0.108045	0.9968
50237	Mus musculus	GSM1401425	SPI1		Lymphocyte		37	0.7529	0.996	3264	0.0756773	0.9348
71163	Mus musculus	GSM2310031	EBF1		B Lymphocyte		34	0.7892	0.987	10793	0.143727	0.9052
33417	Mus musculus	GSM1163127	POLR2A		Cardiac Precursors		37	0.8286	0.957	3503	0.0801763	0.9966
74710	Mus musculus	GSM2573805	AHR			Liver	37	0.7834	0.967	2408	0.0473285	0.9608
68346	Mus musculus	GSM1889272	MSIN3A		T Lymphocyte	Spleen	37	0.8261	0.985	138	0.0314445	0.9826
58099	Mus musculus	GSM1619703	SUMO1		Dendritic Cell	Bone Marrow	38	0.777	0.934	180	0.0381315	0.888456
52855	Mus musculus	GSM1614793	MLLT3		Myeloid Cell		39	0.8216	0.962	47322	0.465692	0.9604
86593	Mus musculus	GSM2111449	NCAPH2	Mouse embryonic stem cells	Embryonic Stem Cell		36	0.6747	0.951	2852	0.201263	0.9966
70693	Mus musculus	GSM1875500	SMAD3		Macrophage	Bone Marrow	36	0.8529	0.935	128	0.015324	0.983365
87291	Mus musculus	GSM1328458	CTCF	MC3T3-E1	Osteoblast	Bone	37	0.8196	0.982	29370	0.284283	0.9998
8665	Mus musculus	GSM840468	HOXB4		Hematopoietic Cell		38	0.6699	0.986	1927	0.041122	0.9584
69834	Mus musculus	GSM1961554	RELA		Th1		39	0.6857	0.986	7115	0.093222	0.9528
85041	Mus musculus	GSM2640412	FOXA1		Monolayer-cultured cells established from mouse PDA primary tumor organoid (T3)		35	0.8129	0.884	10348	0.123136	0.928
42958	Mus musculus	GSM1242997	PARP14		T Lymphocyte	Blood	39	0.7189	0.868	153	0.0284945	0.93
75758	Mus musculus	GSM2319289	CTCF		iPSC	Retina	39	0.9124	0.94	10389	0.354083	0.9964
54582	Mus musculus	GSM1511109	OLIG2		Embryonic Stem Cell		31	0.7776	0.859	9447	0.129264	0.9384
33687	Mus musculus	GSM1005190	STAT5B		Epithelium	Mammary Gland	39	0.764	0.972	2264	0.0682365	0.8402
40146	Mus musculus	GSM1004802	CTCF		Th0		39	0.7055	0.952	34515	0.299686	0.9996
84328	Mus musculus	GSM2522479	ARNTL	SCLC-24H	Macrophage		39	0.7175	0.971	238	0.0262133	0.965837
72093	Mus musculus	GSM2228526	CTCF			Hippocampus	37	0.747	0.903	3906	0.232539	0.9992
47755	Mus musculus	GSM1267913	SP1	E14	Embryonic Stem Cell	Embryo	39	0.7918	0.97	6509	0.102596	0.99
56419	Mus musculus	GSM1615132	RBPJ	8946	T Lymphocyte		39	0.6675	0.976	2218	0.0922662	0.986
69845	Mus musculus	GSM1961543	T	EL-4			38	0.7399	0.989	13833	0.208827	0.9554
68345	Mus musculus	GSM1816096	GTF2B		Embryonic Stem Cell		39	0.7929	0.93	832	0.0514968	0.9932
83658	Mus musculus	GSM2845652	EP300		Macrophage	Bone Marrow	36	0.8883	0.975	13290	0.340918	0.9718
35545	Mus musculus	GSM967658	CTCF	TSC	Trophoblast Stem Cell	Embryo	36	0.7946	0.995	21897	0.150985	0.9964
48530	Mus musculus	GSM1356591	ZBTB17		T Lymphocyte		38	0.8076	0.955	16646	0.387788	0.965
44440	Mus musculus	GSM1301741	MEN1		T Lymphocyte	Blood	38	0.6652	0.977	2847	0.11545	0.9962
46400	Mus musculus	GSM912924	NELFE	CH12	Lymphoblastoid	Blood	37	0.7747	0.991	7282	0.12892	0.998
73566	Mus musculus	GSM2417186	CEBPB		iPSC		39	0.8111	0.882	3098	0.076334	0.8422
1528	Mus musculus	GSM558904	GATA4	HL-1	Cardiomyocyte	Muscle	31	0.7502	0.982	3854	0.0877408	0.8876
6036	Mus musculus	GSM768538	MAPK8		Neuron	Brain	37	0.7378	0.903	1401	0.018938	0.9926
35811	Mus musculus	GSM1079818	NR6A1		Mesenchymal Stem Cell		38	0.8031	0.928	11532	0.166177	0.9664
42600	Mus musculus	GSM1234372	STAT6		Th9	Spleen	39	0.8311	0.891	3560	0.0823653	0.9532
73311	Mus musculus	GSM2470635	POLR2A	AT-3			34	0.8161	0.975	137	0.181737	0.985
69140	Mus musculus	GSM2102910	MED1			Mammary Gland	39	0.644	0.965	276	0.0975432	0.9082
51017	Mus musculus	GSM1328932	BMI1		Germline stem cell		36	0.7238	0.958	106	0.0427375	0.844204
74073	Mus musculus	GSM1557000	BRD2		T Lymphocyte		39	0.798	0.914	4616	0.106854	0.9942
72519	Mus musculus	GSM2095117	SREBF1		Macrophage	Bone Marrow	36	0.9126	0.932	39933	0.646126	0.963
34431	Mus musculus	GSM915162	MYC	C2C12	Myoblast	Muscle	35	0.7613	0.964	10089	0.122204	0.9576
82058	Mus musculus	GSM2420699	ISL1			Embryonic genital tubercle	35	0.7609	0.993	277	0.0398968	0.810071
5844	Mus musculus	GSM784032	STAT5B		Hepatocyte	Liver	37	0.7949	0.863	13995	0.394478	0.9872
67849	Mus musculus	GSM1183377	PBX1		Hoxa9-and Meis1-co-expressing murine AML cells		34	0.6574	0.868	4652	0.0724708	0.9146
101	Mus musculus	GSM686975	CEBPA	3T3-L1	Preadipocyte	Adipose	36	0.7342	0.941	12147	0.132165	0.9454
51763	Mus musculus	GSM1528107	SOX2		Multipotent progenitor cell	Otic	39	0.8266	0.974	9990	0.166637	0.9984
74247	Mus musculus	GSM2433416	PPARG	3T3-L1	Adipocyte		38	0.8031	0.982	11052	0.246583	0.9346
4486	Mus musculus	GSM726991	POLR3A		T Lymphocyte	Blood	30	0.6633	0.87	2793	0.0456273	0.7838
84159	Mus musculus	GSM2184323	CTCF		resting	Spleen	38	0.8524	0.94	29899	0.475327	0.9994
33230	Mus musculus	GSM898200	CBX7		Hematopoietic Stem Cell	Bone Marrow	38	0.632	0.925	480	0.0315643	0.9892
34416	Mus musculus	GSM915187	E2F4	C2C12	Myoblast	Muscle	37	0.7236	0.863	2457	0.0598405	0.9906
54427	Mus musculus	GSM1290083	CEBPA		B Lymphocyte		39	0.6119	0.915	9068	0.136233	0.944
2984	Mus musculus	GSM749810	AFF4		Embryonic Stem Cell	Embryo	29	0.6328	0.971	136	0.0333335	0.933566
85311	Mus musculus	GSM2948959	CTCF	Bipo_I_Y-rM0401	iPSC		39	0.8127	0.995	19895	0.133186	0.9986
35620	Mus musculus	GSM851496	GRIP1		Macrophage	Bone Marrow	38	0.8261	0.83	1572	0.0356415	0.9352
44148	Mus musculus	GSM1118304	SRF	NIH-3T3	Fibroblast	Embryo	30	0.6559	0.988	1664	0.0501267	0.918469
36668	Mus musculus	GSM1131775	FOXO1		T Lymphocyte	Blood	39	0.7838	0.853	853	0.035147	0.982175
72574	Mus musculus	GSM1913024	POLR2A		Preadipocyte		38	0.8006	0.934	12611	0.307642	0.9978
349	Mus musculus	GSM423358	POLR2A	C6	Embryonic Stem Cell	Embryo	37	0.7298	0.985	279	0.0445354	0.969155
69701	Mus musculus	GSM1897387	YY1		B Lymphocyte	Bone Marrow	36	0.652	0.914	2021	0.0677762	0.9842
51761	Mus musculus	GSM1528105	MYC		Multipotent progenitor cell	Otic	39	0.7308	0.877	15654	0.297938	0.996
73705	Mus musculus	GSM2319229	MYC			Lung	37	0.8003	0.997	1888	0.0772778	0.985
48501	Mus musculus	GSM1355168	POU5F1		Stem cell	Ectoderm	39	0.7942	0.985	8033	0.145957	0.9756
85498	Mus musculus	GSM2538933	STAT2		T Lymphocyte		38	0.8206	0.93	3725	0.106919	0.997
48137	Mus musculus	GSM1323917	VDR	IDG-SW3	Osteocytic Cell	Bone	37	0.7583	0.987	569	0.0516877	0.9162
43700	Mus musculus	GSM1305863	RUNX2	MC3T3-E1	Pre-osteoblast	Bone	37	0.7783	0.997	2505	0.0670495	0.9874
36669	Mus musculus	GSM1131317	NR2F2			Atria	39	0.803	0.974	199	0.028726	0.869166
8275	Mus musculus	GSM687283	CHD4	V6.5	Embryonic Stem Cell	Embryo	38	0.6119	0.877	134	0.0336287	0.9712
57181	Mus musculus	GSM1897158	BRD4		Haematopoietic Progenitor Cell		39	0.7989	0.945	172	0.0435075	0.982
87332	Mus musculus	GSM2184297	KAT2B	SCLC-24H	B Lymphocyte	Spleen	39	0.7963	0.963	1160	0.0243348	0.9838
46378	Mus musculus	GSM918726	CTCF		Macrophage	Bone Marrow	37	0.7554	0.974	4922	0.086625	0.997
3271	Mus musculus	GSM746581	GATA1		Erythroblast	Fetal Liver	37	0.7423	0.996	2264	0.0272305	0.916
48853	Mus musculus	GSM1390699	TBP		Epithelium	Liver	39	0.7949	0.985	1010	0.05502	0.988693
58611	Mus musculus	GSM1843343	IRF4		B Lymphocyte		36	0.7668	0.989	4206	0.0722417	0.9546
68987	Mus musculus	GSM2058431	TCF3		B Lymphocyte		36	0.8132	0.989	5144	0.131859	0.9956
69404	Mus musculus	GSM1724239	FOXA2	3C10		Liver	39	0.6236	0.881	388	0.0801073	0.941455
46390	Mus musculus	GSM912906	MYC	CH12	Lymphoblastoid	Blood	30	0.6174	0.973	8247	0.159224	0.9954
46464	Mus musculus	GSM912934	MYC	MEL	Erythroid Progenitor Cell		30	0.625	0.937	5028	0.13155	0.9952
49712	Mus musculus	GSM1493663	CTCF	Wehi-231	B Lymphocyte		35	0.7239	0.968	8908	0.0660827	0.9868
73064	Mus musculus	GSM2124241	ISL1	Ainv15	Embryoid Bodies		37	0.8441	0.988	32499	0.318208	0.919
36824	Mus musculus	GSM1019786	PITX1		Epithelium	Embryonic Hindlimb Bud	36	0.7597	0.997	1685	0.0514812	0.9506
53113	Mus musculus	GSM1288313	TCF12		Embryonic Stem Cell	Embryo	38	0.717	0.985	18247	0.343166	0.9872
39887	Mus musculus	GSM1037660	CEBPA		Epithelium	Liver	33	0.635	0.921	22657	0.27908	0.9942
77370	Mus musculus	GSM2142337	FAM60A		Embryonic Stem Cell		37	0.8103	0.98	276	0.103928	0.9954
48426	Mus musculus	GSM1347008	PTF1A			Neural Tube	33	0.7142	0.922	885	0.0252015	0.9394
69499	Mus musculus	GSM2080364	T		T Lymphocyte	Spleen	39	0.944	0.945	919	0.0551733	0.972149
54455	Mus musculus	GSM1354738	MYOD1		Myoblast	Muscle	33	0.7277	0.98	5656	0.06173	0.916
76541	Mus musculus	GSM1892431	ZBTB16		Spermatogonia		39	0.7589	0.922	2273	0.0477615	0.8948
8595	Mus musculus	GSM777091	GATA2	G1ME	Megakaryocyte	Bone Marrow	29	0.6915	0.994	2276	0.0413108	0.8948
72640	Mus musculus	GSM2052340	SMAD2	P19	embryonic teratoma		38	0.719	0.99	498	0.0264813	0.8814
67847	Mus musculus	GSM1944620	NFE2L2		Macrophage		37	0.7892	0.978	610	0.068236	0.880167
46468	Mus musculus	GSM912892	USF2	MEL	Erythroid Progenitor Cell		37	0.691	0.992	731	0.0242993	0.963043
68280	Mus musculus	GSM1588477	CEBPA		Hepatocyte	Liver	38	0.7272	0.981	21294	0.274902	0.995
53391	Mus musculus	GSM1520417	POLR2A		Macrophage		30	0.6352	0.976	7275	0.174518	0.9918
83640	Mus musculus	GSM2716083	ZBTB2		Embryonic Stem Cell		35	0.8102	0.944	850	0.05475	0.9842
39078	Mus musculus	GSM1229967	GFI1		Lymphocyte		38	0.7901	0.983	720	0.0462943	0.8584
40106	Mus musculus	GSM1004800	MAF		Th17		39	0.7067	0.99	4908	0.110352	0.9232
43716	Mus musculus	GSM1309512	IRF4		T Lymphocyte		37	0.77	0.996	575	0.048746	0.9416
2864	Mus musculus	GSM560350	NIPBL	V6.5	Embryonic Stem Cell	Embryo	33	0.7183	0.996	2072	0.078945	0.9936
52847	Mus musculus	GSM1614785	SPI1		Myeloid Cell		37	0.84	0.954	64510	0.54333	0.975
41367	Mus musculus	GSM1066041	SMC3		B Lymphocyte	Spleen	39	0.7795	0.979	808	0.0499132	0.9902
81427	Mus musculus	GSM1694154	KMT2B		T Lymphocyte	Lymph Node	39	0.6156	0.937	1275	0.142569	0.9868
68044	Mus musculus	GSM1830127	KLF4		B Lymphocyte	Bone Marrow	34	0.703	0.923	484	0.054079	0.938963
47557	Mus musculus	GSM1234509	MYC		Fibroblast	Embryo	39	0.8012	0.979	6825	0.176401	0.9934
46514	Mus musculus	GSM918730	CTCF			Brain	34	0.6179	0.893	35823	0.43384	0.9998
57820	Mus musculus	GSM1448833	KDM1A	MEL	Erythroid Progenitor Cell		31	0.7552	0.899	4365	0.123114	0.9796
67307	Mus musculus	GSM1646846	RUNX1		T Lymphocyte	Spleen	39	0.8038	0.879	4236	0.101374	0.936
52849	Mus musculus	GSM1614787	FLI1		Myeloid Cell		38	0.6662	0.92	40933	0.422444	0.9852
48957	Mus musculus	GSM1400433	POLR2A		T Lymphocyte		38	0.8833	0.988	3699	0.158412	0.9976
4404	Mus musculus	GSM491760	JARID2		Embryonic Stem Cell	Embryo	29	0.6211	0.973	2318	0.17769	0.9864
58159	Mus musculus	GSM1634809	POLR2A		Macrophage	Bone Marrow	38	0.8031	0.976	5638	0.202338	0.998
41588	Mus musculus	GSM1146469	TFAP2A		Epithelium	Prostate	38	0.7681	0.915	391	0.0184433	0.962759
67310	Mus musculus	GSM1646843	ETS1		T Lymphocyte	Spleen	39	0.6993	0.827	549	0.0318877	0.992
58496	Mus musculus	GSM1706504	KAT5	E14	Embryonic Stem Cell	Embryo	34	0.6348	0.989	339	0.039622	0.9822
55872	Mus musculus	GSM1821963	T		Embryonic Stem Cell		35	0.6135	0.983	1660	0.0764207	0.8342
58204	Mus musculus	GSM1648619	POU5F1		Intermediate		39	0.8559	0.994	19435	0.251965	0.7284
8859	Mus musculus	GSM876522	SMC3		Fibroblast	Embryo	38	0.7204	0.986	9198	0.0730202	0.9972
47835	Mus musculus	GSM1280887	SRC		Epithelium	Liver	38	0.858	0.871	940	0.0689353	0.9934
57816	Mus musculus	GSM1448829	GFI1B	MEL	Erythroid Progenitor Cell		31	0.8508	0.948	1379	0.0805765	0.987
48363	Mus musculus	GSM1341941	RNF2		Embryonic Stem Cell	Embryo	39	0.7785	0.979	1491	0.0823742	0.9912
51762	Mus musculus	GSM1528106	MYC		Multipotent progenitor cell	Otic	39	0.7313	0.875	10088	0.247293	0.9934
71164	Mus musculus	GSM2310030	TCF7L1		B Lymphocyte		36	0.7721	0.989	2956	0.0833368	0.9642
68981	Mus musculus	GSM2058437	TCF3		Plasmablast		36	0.7477	0.974	3837	0.104109	0.9938
4408	Mus musculus	GSM647027	NCOR1		Hepatocyte	Liver	36	0.7929	0.963	7890	0.114617	0.992
34140	Mus musculus	GSM851301	POLR2A		Epithelium	Embryonic Liver	39	0.7398	0.972	1095	0.0455287	0.9872
72692	Mus musculus	GSM1479716	ARNTL			Liver	39	0.8043	0.962	6343	0.194585	0.9962
67830	Mus musculus	GSM1816607	STAT5	HPC-7	Myeloid Progenitor Cell		37	0.6849	0.945	705	0.034298	0.9798
52880	Mus musculus	GSM1617791	SPI1		Leukemia		39	0.7983	0.972	26777	0.345463	0.9602
56484	Mus musculus	GSM1650007	CHRM2		Embryonic Stem Cell	Embryo	39	0.7751	0.989	191	0.02449	0.956426
59294	Mus musculus	GSM1944507	CEBPG		Embryonic Fibroblast	Embryo	39	0.6964	0.969	1328	0.033906	0.859706
68353	Mus musculus	GSM1708653	GFI1B	416B	Myeloid Progenitor Cell	Blood	39	0.7007	0.965	1948	0.049912	0.9766
44792	Mus musculus	GSM1370452	KLF4	3T3-L1	Preadipocyte	Adipose	35	0.6588	0.951	852	0.0246812	0.9474
70918	Mus musculus	GSM2100635	TERF2			Testis	38	0.7713	0.955	284	0.073672	0.9816
54252	Mus musculus	GSM1707904	OTX2			Basal ganglia and septum	39	0.8179	0.974	2606	0.0633805	0.9798
52882	Mus musculus	GSM1617793	TRIM33	38B9	Pre-B Lymphocyte	Blood	39	0.7429	0.979	931	0.0379528	0.8778
46475	Mus musculus	GSM912921	EP300	MEL	Erythroid Progenitor Cell		39	0.7481	0.982	13518	0.212664	0.9986
4432	Mus musculus	GSM688815	POLR2A		Erythroid Cell	Fetal Liver	31	0.7345	0.958	5857	0.300501	0.9972
67395	Mus musculus	GSM1968477	TFE3	Raw 264.7	Macrophage		39	0.7688	0.993	1397	0.0578663	0.7872
58264	Mus musculus	GSM1648679	POLR2A		Intermediate		39	0.8688	0.988	6588	0.197402	0.9974
69101	Mus musculus	GSM1419806	MEIS1		Embryonic Fibroblast		39	0.7648	0.927	2727	0.0550078	0.946
54456	Mus musculus	GSM1354739	MYOD1		Myoblast	Muscle	33	0.7756	0.992	2071	0.0718199	0.9052
37573	Mus musculus	GSM928986	ISL1	Ainv15	Neural Progenitor Cell	Embryo	38	0.8063	0.887	3740	0.0489072	0.8868
83641	Mus musculus	GSM2220068	POLR2A	T.T		Liver	38	0.8238	0.988	2364	0.12426	0.997
85554	Mus musculus	GSM2453226	KDM2B	C127	Epithelium		38	0.7669	0.98	5336	0.221366	0.9978
73004	Mus musculus	GSM2286873	AFF3	V6.5	Embryonic Stem Cell	Embryo	35	0.7846	0.976	1284	0.0515538	0.9734
49216	Mus musculus	GSM1418783	POLR2A	NIH-3T3	Fibroblast	Embryo	38	0.8566	0.945	10362	0.325565	0.9994
82884	Mus musculus	GSM2713708	CTCF	CD-1		Proximal Forelimbs	38	0.7693	0.971	19706	0.146665	0.999
86263	Mus musculus	GSM2643059	CTCF	LNCaP	Neuron		39	0.6474	0.949	2424	0.0651552	0.9904
88339	Mus musculus	GSM2051454	MYC			Pancreas	38	0.7613	0.973	245	0.026931	0.921964
73677	Mus musculus	GSM2088399	SMC1A		Spermatid		36	0.8203	0.966	3757	0.0938925	0.991
52946	Mus musculus	GSM1631260	MBD3		iPSC		39	0.75	0.991	508	0.0394103	0.979822
70563	Mus musculus	GSM2212311	NFE2L2		Macrophage	Bone Marrow	40	0.6865	0.92	6472	0.0971728	0.9848
44254	Mus musculus	GSM1167572	CTCF	HPC-7	Haematopoietic Progenitor Cell		35	0.8521	0.889	49075	0.639581	0.9998
77194	Mus musculus	GSM2522176	KMT2B	3T3-L1	Preadipocyte	Adipose	38	0.6215	0.975	4637	0.0956382	0.9624
73602	Mus musculus	GSM2417143	SOX2		Embryonic Stem Cell		39	0.7158	0.995	7640	0.113809	0.9882
1530	Mus musculus	GSM558905	MEF2A	HL-1	Cardiomyocyte	Muscle	32	0.6976	0.987	200	0.0223582	0.945068
73493	Mus musculus	GSM2433219	POLR2A		MECs	Thymus	39	0.8779	0.986	129	0.0595615	0.9608
87655	Mus musculus	GSM2770756	CTCF	EL-4			36	0.7751	0.959	9083	0.0917525	0.9948
83245	Mus musculus	GSM2949231	POLR2A	Mull_M_N-rCr263.4	Muller Cell		39	0.8083	0.965	117	0.0716877	0.9698
35807	Mus musculus	GSM1079206	KDM6A	C2C12	Myoblast	Muscle	37	0.6891	0.955	150	0.066435	0.9316
37611	Mus musculus	GSM1122515	NR3C1		Epithelium	Liver	38	0.8186	0.959	17648	0.265397	0.9804
71711	Mus musculus	GSM2300479	STAT5A			Mammary Gland	38	0.761	0.97	27733	0.263894	0.8666
54561	Mus musculus	GSM1468717	ATF3			Pancreas	39	0.69	0.976	826	0.0404972	0.9364
46480	Mus musculus	GSM912899	MAFK	MEL	Erythroid Progenitor Cell		39	0.7495	0.982	3125	0.0769065	0.9062
54448	Mus musculus	GSM1290116	EP300		B Lymphocyte		39	0.8126	0.967	5012	0.126516	0.973
52662	Mus musculus	GSM1548404	POLR2A	P5424			38	0.6877	0.986	362	0.0326832	0.975
4540	Mus musculus	GSM590101	SMAD3		Embryonic Stem Cell	Embryo	33	0.6474	0.959	912	0.0340362	0.984
8757	Mus musculus	GSM832311	RUNX1	L8057	Megakaryocyte	Bone Marrow	39	0.787	0.936	2199	0.0600777	0.9858
76981	Mus musculus	GSM2433220	AIRE		MECs	Thymus	34	0.8709	0.961	1798	0.138746	0.933
41608	Mus musculus	GSM1146489	TFAP2A			Caput Epididymis	38	0.7533	0.978	6124	0.0699038	0.8638
43712	Mus musculus	GSM1306914	OTX2			Retina	38	0.9906	0.947	447	0.0117422	0.9548
2821	Mus musculus	GSM594601	EP300	V6.5	Embryonic Stem Cell	Embryo	30	0.6542	0.964	6756	0.131796	0.9936
53115	Mus musculus	GSM1288315	SMAD2/3			Endoderm	38	0.8012	0.993	12809	0.201431	0.9026
84573	Mus musculus	GSM2756663	EZH2	E14Tg2A	Embryonic Stem Cell		39	0.6001	0.944	112	0.09549	0.9702
73604	Mus musculus	GSM2417141	MYC		iPSC		38	0.7933	0.989	3497	0.108118	0.979
46414	Mus musculus	GSM1003792	ZC3H11A	CH12	Lymphoblastoid	Blood	39	0.782	0.983	8147	0.0633927	0.997
46398	Mus musculus	GSM912926	CHD2	CH12	Lymphoblastoid	Blood	39	0.7515	0.992	4040	0.120441	0.9926
41604	Mus musculus	GSM1146485	AR			Caput Epididymis	38	0.7521	0.992	3317	0.0518427	0.7176
84996	Mus musculus	GSM2948971	CTCF	Cone_I_Y-209.13	iPSC		39	0.8077	0.993	1832	0.053511	0.9946
33076	Mus musculus	GSM1133644	TCF7			Thymus	37	0.7536	0.926	4459	0.0671425	0.9946
44572	Mus musculus	GSM1327412	T		Embryonic Stem Cell	Embryo	38	0.6094	0.935	675	0.0462015	0.823209
41597	Mus musculus	GSM1146478	HNF4A		Epithelium	Kidney	37	0.717	0.996	1948	0.0293407	0.9822
46393	Mus musculus	GSM912911	RAD21	CH12	Lymphoblastoid	Blood	37	0.7728	0.961	43929	0.432189	0.9998
34279	Mus musculus	GSM1062363	FOSL2		Striatal Cell		38	0.722	0.984	20424	0.225582	0.9928
67918	Mus musculus	GSM1922362	MED1	RN2	Acute myeloid leukemia		39	0.825	0.886	5636	0.133104	0.9922
41599	Mus musculus	GSM1146480	TFAP2A		Epithelium	Kidney	38	0.7823	0.953	1291	0.0350815	0.9866
69841	Mus musculus	GSM1961547	BRD4	EL-4			38	0.6796	0.983	6812	0.204291	0.9776
34320	Mus musculus	GSM671100	REST		Neural Progenitor Cell		33	0.6524	0.956	1050	0.0206507	0.946348
76870	Mus musculus	GSM1913068	KMT2B		Preadipocyte		38	0.7323	0.987	19106	0.220875	0.9952
486	Mus musculus	GSM549337	MYB	ERMYB	Myeloid Progenitor Cell	Bone Marrow	29	0.7538	0.924	1988	0.037545	0.908738
46488	Mus musculus	GSM1003780	SIN3A	MEL	Erythroid Progenitor Cell		39	0.8212	0.983	7567	0.264143	0.9988
36846	Mus musculus	GSM674987	PTF1A	266.6	Epithelium	Pancreas	36	0.7995	0.985	14154	0.143689	0.8176
72826	Mus musculus	GSM2187857	STAT5			Mammary Gland	39	0.7747	0.978	7377	0.0987737	0.8316
72186	Mus musculus	GSM1835955	SMARCC1		Embryonic Fibroblast		38	0.817	0.961	403	0.070879	0.9782
70692	Mus musculus	GSM1875501	SMAD3		Macrophage	Bone Marrow	36	0.8388	0.914	3378	0.0665373	0.985
87727	Mus musculus	GSM2540272	POLR2A		Hepatocyte		35	0.8462	0.975	752	0.116259	0.9956
46506	Mus musculus	GSM918709	CTCF		Epithelium	Small Intestine	36	0.7183	0.977	16320	0.165974	0.9994
75193	Mus musculus	GSM2344447	ELF1		Macrophage	Bone Marrow	37	0.7245	0.984	6251	0.0985883	0.9912
53694	Mus musculus	GSM1601731	STAT3		T Lymphocyte		39	0.8607	0.809	13145	0.246859	0.9618
37754	Mus musculus	GSM849928	H2AZ	CMT1	Embryonic Stem Cell	Embryo	30	0.764	0.972	367	0.0287988	0.9828
69498	Mus musculus	GSM2143305	KDM4A		Embryonic Stem Cell		38	0.7702	0.983	113	0.0572795	0.9866
59455	Mus musculus	GSM1572287	ZFP57		Embryonic Stem Cell		37	0.7674	0.996	188	0.0270625	0.928517
76874	Mus musculus	GSM1913012	EBF2		Preadipocyte		38	0.7158	0.857	3428	0.0659068	0.975
35784	Mus musculus	GSM989019	TAL1		Endothelial Cell		38	0.7446	0.983	4937	0.0550547	0.9444
84496	Mus musculus	GSM2663852	JUNB	MIN	Macrophage	Bone Marrow	39	0.8143	0.99	15786	0.2637	0.9828
180	Mus musculus	GSM686977	STAT5A	3T3-L1	Preadipocyte	Adipose	37	0.8013	0.869	3546	0.0588868	0.8548
67996	Mus musculus	GSM1860302	SMAD2/3			Pancreas	36	0.6377	0.986	1058	0.0608383	0.9098
36959	Mus musculus	GSM992343	SRF	10T1/2	Fibroblast	Embryo	38	0.7313	0.957	22867	0.135025	0.9986
82701	Mus musculus	GSM2111450	NCAPH2	Mouse embryonic stem cells	Embryonic Stem Cell		36	0.6378	0.965	3470	0.102559	0.994
76821	Mus musculus	GSM2029181	CREB1		Preadipocyte		38	0.7889	0.99	9692	0.193779	0.9968
47532	Mus musculus	GSM1234482	POLR2A		B Lymphocyte	Lymph Node	38	0.8033	0.993	4894	0.129603	0.998
70891	Mus musculus	GSM1893995	POLR2A	KH2	Embryonic Stem Cell	Embryo	36	0.7735	0.994	272	0.0592852	0.9636
107	Mus musculus	GSM686972	CEBPB	3T3-L1	Preadipocyte	Adipose	37	0.8278	0.954	17723	0.207211	0.9758
49561	Mus musculus	GSM1467426	FOS		Cortical Neuron	Neuric	38	0.8544	0.985	3589	0.047614	0.9742
58101	Mus musculus	GSM1619705	SUMO2		Dendritic Cell	Bone Marrow	38	0.7898	0.974	994	0.0691418	0.8694
51326	Mus musculus	GSM1486434	ZIC1/2			Cerebellum	38	0.8975	0.885	6072	0.271642	0.9976
70257	Mus musculus	GSM2040541	WIZ			Cerebellum	34	0.8271	0.972	13386	0.291071	0.9996
48427	Mus musculus	GSM1347009	RBPJ			Neural Tube	39	0.8046	0.958	400	0.028965	0.9768
57845	Mus musculus	GSM1495738	DICER1		Fibroblast		38	0.8503	0.972	602	0.180978	0.9906
36708	Mus musculus	GSM671418	STAT5B		Dendritic Cell	Spleen	38	0.6644	0.885	11593	0.185578	0.9198
46399	Mus musculus	GSM912925	MXI1	CH12	Lymphoblastoid	Blood	39	0.7411	0.983	2591	0.10186	0.994
3029	Mus musculus	GSM427088	CEBPB		Hepatocyte	Liver	28	0.6004	0.941	22340	0.367575	0.9948
74246	Mus musculus	GSM2433417	PPARG		Macrophage		38	0.7262	0.852	3636	0.076794	0.9686
35897	Mus musculus	GSM1180113	H2AZ		B Lymphocyte		37	0.9178	0.942	7598	0.528264	0.9992
74556	Mus musculus	GSM1981206	PAX6	alpha-TN4		lens	36	0.7967	0.997	198	0.0540135	0.800528
81885	Mus musculus	GSM2612440	ERF			Prostate	38	0.858	0.94	991	0.13173	0.9762
52894	Mus musculus	GSM1629375	CREB1		Cortical Neuron		39	0.748	0.888	1606	0.032503	0.988012
82093	Mus musculus	GSM2845616	HDAC2		Macrophage	Bone Marrow	36	0.8257	0.951	605	0.061834	0.973
84988	Mus musculus	GSM2948979	CTCF	Mull_M_N-rCr263.4	Muller Cell		39	0.835	0.989	27772	0.200092	0.999
4434	Mus musculus	GSM647031	POLR2A		Hepatocyte	Liver	37	0.6785	0.932	7537	0.166867	0.9978
49572	Mus musculus	GSM1467437	JUNB		Cortical Neuron	Neuric	38	0.8244	0.942	2223	0.0459855	0.9508
69354	Mus musculus	GSM1917303	RNF2		Neural Progenitor Cell		35	0.7598	0.975	475	0.0791745	0.9724
43596	Mus musculus	GSM1296403	CHD4	3134	Epithelium	Mammary Gland	31	0.7482	0.947	2330	0.121038	0.9932
75821	Mus musculus	GSM1924745	OTX2		Epiblast Stem Cell		36	0.8092	0.996	2121	0.158653	0.737
50148	Mus musculus	GSM1333564	MEIS1			Bone Marrow	38	0.6993	0.973	19861	0.204773	0.9146
75794	Mus musculus	GSM2319253	BRD4		Rod	Retina	39	0.8971	0.978	623	0.153734	0.9988
83990	Mus musculus	GSM2324086	PAX7	AtT-20	Corticotroph	Pituitary	38	0.8	0.976	9613	0.231499	0.8782
37751	Mus musculus	GSM849952	H2AZ	R1	Embryonic Stem Cell	Embryo	39	0.7745	0.939	1007	0.100057	0.9926
82115	Mus musculus	GSM2587042	PRDM15		Embryonic Stem Cell		34	0.6862	0.944	5012	0.336348	0.9258
34451	Mus musculus	GSM1023418	CTCF		T Lymphocyte	Blood	38	0.827	0.922	30851	0.481844	0.9996
86123	Mus musculus	GSM2734695	STAT5B		T Lymphocyte	Spleen	36	0.7698	0.991	3819	0.0732758	0.8922
83642	Mus musculus	GSM2716086	ZBTB2		Embryonic Stem Cell		33	0.7722	0.992	375	0.0642125	0.994
48868	Mus musculus	GSM1390714	CTCF		Epithelium	Liver	38	0.7716	0.993	9058	0.0788532	0.9988
43043	Mus musculus	GSM1246868	THAP11	V6.5	Embryonic Stem Cell	Embryo	30	0.6308	0.989	684	0.0182243	0.973973
72568	Mus musculus	GSM1913030	CTCF		Preadipocyte		36	0.6542	0.962	32818	0.286311	0.9992
8309	Mus musculus	GSM722388	SMAD1	G1E	Erythroid progenitor		37	0.6927	0.966	5924	0.102961	0.9518
73584	Mus musculus	GSM2417166	EP300		Embryonic Fibroblast		38	0.7455	0.931	22975	0.194925	0.9906
5604	Mus musculus	GSM850475	POLR2A	OS25	Embryonic Stem Cell	Embryo	29	0.6215	0.986	2832	0.115652	0.9952
74033	Mus musculus	GSM2425234	CEBPB		Macrophage	Bone Marrow	38	0.675	0.988	3582	0.0834898	0.963
36060	Mus musculus	GSM851286	CTCF		Epithelium	Embryonic Heart	38	0.723	0.821	1143	0.0528002	0.9904
48539	Mus musculus	GSM1356606	ZBTB17		Fibroblast	Embryo	38	0.7545	0.967	5261	0.117802	0.8778
73564	Mus musculus	GSM2417188	ESRRB		Embryonic Stem Cell		39	0.8388	0.988	14902	0.206521	0.994
75788	Mus musculus	GSM2319259	BRD4		iPSC		39	0.8146	0.993	112	0.0233842	0.875643
46503	Mus musculus	GSM1003797	ZNF384	MEL	Erythroid Progenitor Cell		39	0.7732	0.973	12421	0.251329	0.9664
87885	Mus musculus	GSM2535578	CTCF	CD-1		Forelimb	39	0.7104	0.969	21870	0.171622	0.9996
72960	Mus musculus	GSM2154775	SOX9			Testis	39	0.7105	0.902	102	0.0255575	0.918041
86520	Mus musculus	GSM2395742	HOXD11			Kidney	38	0.8129	0.973	9238	0.11822	0.9116
41561	Mus musculus	GSM1145865	CTCF		Pre-B Lymphocyte		39	0.8967	0.81	42470	0.468394	0.9996
87571	Mus musculus	GSM2702912	STAT1	HPC-7	Progenitor Cells		39	0.7226	0.989	809	0.027565	0.924573
87945	Mus musculus	GSM2520014	BTAF1		Embryonic Stem Cell		39	0.7233	0.881	419	0.259229	0.9874
43320	Mus musculus	GSM1272601	THRB			Liver	39	0.7516	0.986	9734	0.126497	0.983
86177	Mus musculus	GSM2595128	MYC		Fibroblast		39	0.7923	0.986	4812	0.19248	0.998
33856	Mus musculus	GSM937828	POLR2A		Cortex		38	0.6699	0.986	891	0.0740455	0.9668
44483	Mus musculus	GSM1310408	MEIS1		Fibroblast	Embryo	38	0.7788	0.986	8180	0.103037	0.9508
81773	Mus musculus	GSM2718363	SOX2		Embryonic Fibroblast		37	0.7802	0.806	634	0.0344482	0.863907
82563	Mus musculus	GSM2231909	RUNX1	Hoxb8-FL	LMPP-like		37	0.6947	0.929	4253	0.0744227	0.985
42620	Mus musculus	GSM1236495	NCOR2		Epithelium	Liver	39	0.7273	0.947	4694	0.103353	0.995
34082	Mus musculus	GSM937541	STAG1	V6.5	Embryonic Stem Cell	Embryo	33	0.7735	0.965	33993	0.31428	0.9998
56005	Mus musculus	GSM1842763	SOX2	KH2	Embryonic Stem Cell	Embryo	38	0.6976	0.978	7556	0.111515	0.997
74035	Mus musculus	GSM2425232	JUNB		Macrophage	Bone Marrow	39	0.7557	0.965	2305	0.0700438	0.9456
73610	Mus musculus	GSM2417135	SOX2		iPSC		39	0.606	0.996	1572	0.0428395	0.8802
68339	Mus musculus	GSM1816102	POLR2A		Embryoid Bodies		39	0.8887	0.985	1444	0.138503	0.779931
36263	Mus musculus	GSM940925	SPI1		Macrophage	Bone Marrow	38	0.9132	0.947	55311	0.666574	0.965
37647	Mus musculus	GSM788653	JUN		Macrophage	Bone Marrow	39	0.7847	0.934	715	0.0375933	0.9452
59358	Mus musculus	GSM1961187	POLR2A	R1	Embryonic Stem Cell	Embryo	38	0.7852	0.974	8334	0.225768	0.9968
54355	Mus musculus	GSM1713737	KCR		Spermatocyte		37	0.897	0.923	3913	0.183172	0.8542
71172	Mus musculus	GSM2192997	SUZ12		Embryonic Stem Cell		35	0.8337	0.981	1044	0.137019	0.9862
41242	Mus musculus	GSM1050369	POLR2A			Nucleus Accumben	36	0.7552	0.891	4023	0.062033	0.9956
34971	Mus musculus	GSM1197186	MYOG	C2C12	Myoblast	Muscle	29	0.637	0.981	9089	0.0822683	0.9322
48133	Mus musculus	GSM1323753	SRC		Epithelium	Prostate	39	0.8593	0.966	663	0.0562233	0.9612
84462	Mus musculus	GSM2231906	LMO2	Hoxb8-FL	LMPP-like		37	0.7451	0.971	7321	0.176763	0.9838
48398	Mus musculus	GSM1345941	POLR2A	Swiss-3T3	Fibroblast		39	0.7871	0.956	4252	0.095	0.9962
70780	Mus musculus	GSM2299183	PTF1A			Pancreas	31	0.6015	0.865	12512	0.293564	0.826
69906	Mus musculus	GSM2109691	KDM6A			Mammary Gland	38	0.718	0.969	914	0.0480133	0.963336
43610	Mus musculus	GSM1296532	EBF1		Pre-B Lymphocyte		33	0.7263	0.989	4331	0.0532157	0.9272
64189	Mus musculus	ENCSR677HXC_2	CTCF			Forebrain	39	0.8745	0.976	31165	0.314474	0.9998
41196	Mus musculus	GSM1048206	RNF2		B Lymphocyte	Spleen	38	0.8453	0.989	7242	0.130974	0.9972
40205	Mus musculus	GSM862561	CTCF			Brain	33	0.6785	0.982	471	0.09888	0.9932
48619	Mus musculus	GSM1370112	NFYB	E14	Embryonic Stem Cell	Embryo	38	0.6667	0.918	1474	0.040482	0.977618
86226	Mus musculus	GSM2790896	BRDT			Skeletal Muscle	39	0.7898	0.938	1015	0.0473185	0.9962
35806	Mus musculus	GSM1079817	NR6A1		Mesenchymal Stem Cell		38	0.8157	0.972	13233	0.191508	0.9348
72733	Mus musculus	GSM1961095	PPARG	C3H10T1/2	Mesenchymal Stem Cell		37	0.671	0.82	970	0.0378542	0.8602
51290	Mus musculus	GSM1468406	POLR2A		Neuron	Neuric	39	0.7358	0.996	961	0.0491745	0.987
33068	Mus musculus	GSM1133698	POLR2A		Epithelium	Heart	38	0.7883	0.958	9170	0.135404	0.9984
32988	Mus musculus	GSM1030543	PPARG	10T1/2	Fibroblast	Embryo	38	0.725	0.991	4231	0.205601	0.9988
5417	Mus musculus	GSM864671	PPARA		Hepatocyte	Liver	31	0.8484	0.876	5148	0.111115	0.9936
44263	Mus musculus	GSM1167581	SPI1		Mast Cell	Bone Marrow	37	0.8173	0.949	37803	0.523608	0.9848
46474	Mus musculus	GSM912896	CTCF	MEL	Erythroid Progenitor Cell		39	0.7479	0.942	42226	0.501627	0.9998
73308	Mus musculus	GSM2470638	BRD4	AT-3			34	0.7634	0.991	158	0.0566352	0.9592
85556	Mus musculus	GSM2453228	POLR2A	C127	Epithelium		38	0.753	0.981	3594	0.145033	0.9976
41442	Mus musculus	GSM1131244	CEBPA		Macrophage	Peritoneum	37	0.7891	0.893	21983	0.352393	0.979
47524	Mus musculus	GSM1234474	MYC		B Lymphocyte	Spleen	38	0.7266	0.976	1842	0.0817578	0.9914
529	Mus musculus	GSM746572	TAL1	G1E-ER4	Erythroid Cell		31	0.7738	0.997	387	0.0190447	0.965893
54716	Mus musculus	GSM1545742	CEBPA	X18.1.1	Myeloid Cell		37	0.7339	0.959	19308	0.237316	0.9684
51883	Mus musculus	GSM1561377	POLR2A			Adipose	39	0.9227	0.926	14338	0.381329	0.9996
43613	Mus musculus	GSM1296535	IKZF1		Pre-B Lymphocyte		39	0.7734	0.973	383	0.0315872	0.9698
70679	Mus musculus	GSM2104120	RXRA		Mesenchymal Stem Cell		38	0.8181	0.906	12781	0.219842	0.9806
88938	Mus musculus	GSM2858139	NR5A1		Leydig	Testis	39	0.6974	0.955	420	0.022666	0.765246
62846	Mus musculus	ENCSR143WOK_1	CTCF			Kidney	36	0.8965	0.945	43412	0.461734	0.9996
55766	Mus musculus	GSM1816823	CEBPA			Liver	38	0.8369	0.983	26121	0.22588	0.9874
43701	Mus musculus	GSM1305864	RUNX2	MC3T3-E1	Osteoblast	Bone	37	0.7978	0.991	15919	0.220493	0.9454
44664	Mus musculus	GSM1350478	T		Th17		39	0.6964	0.888	115	0.0256073	0.932804
43422	Mus musculus	GSM1276800	AR		Epithelium	Prostate	34	0.6902	0.927	2861	0.0523752	0.867
76609	Mus musculus	GSM2141217	ZFP281	CJ7	Embryonic Stem Cell		37	0.81	0.991	1498	0.0689353	0.9636
8272	Mus musculus	GSM687279	HDAC2	V6.5	Embryonic Stem Cell	Embryo	39	0.7195	0.907	651	0.0520243	0.9914
84855	Mus musculus	GSM2686159	MYCN			THMYCN tumor	34	0.8482	0.996	235	0.012781	0.7916
72834	Mus musculus	GSM2112346	NR3C1	L 101	Hepatocyte		35	0.7872	0.968	304	0.024547	0.952
5935	Mus musculus	GSM747537	CTCF		Embryonic Stem Cell	Embryo	37	0.7333	0.95	50566	0.479781	1
81451	Mus musculus	GSM2442961	ZFP281	mEpiSC OEC2	Epiblast Stem Cell		38	0.8226	0.979	720	0.0476562	0.931273
39741	Mus musculus	GSM1002560	YY1		Pre-B Lymphocyte		30	0.6574	0.976	1289	0.0259972	0.974776
4603	Mus musculus	GSM480680	SUZ12		Embryonic Stem Cell	Embryo	30	0.7837	0.947	1094	0.162758	0.9738
74113	Mus musculus	GSM2253660	NEUROD2		Cortex		39	0.8108	0.989	840	0.0413295	0.96
87557	Mus musculus	GSM2594513	JUNB		Th17		36	0.7899	0.981	6153	0.132938	0.8826
34142	Mus musculus	GSM851307	POLR2A		Epithelium	Intestine	38	0.7674	0.979	4322	0.113811	0.9968
72791	Mus musculus	GSM1820992	NPAS3		Neural Stem Cell		38	0.7558	0.926	6473	0.14531	0.9936
68818	Mus musculus	GSM1821414	GFI1		Th cell	Spleen	39	0.6727	0.924	226	0.0393973	0.9782
44534	Mus musculus	GSM1323079	PHC1	V6.5	Embryonic Stem Cell	Embryo	36	0.7305	0.993	1798	0.0594898	0.9354
82140	Mus musculus	GSM2540286	CEBPB		Hepatocyte		35	0.6704	0.91	4817	0.114847	0.989
72185	Mus musculus	GSM1835956	SMARCA4		Embryonic Fibroblast		38	0.8226	0.952	146	0.0565307	0.981
41869	Mus musculus	GSM1194141	GATA4			Liver	38	0.7284	0.983	6288	0.10537	0.9722
52848	Mus musculus	GSM1614786	SPI1		Myeloid Cell		39	0.88	0.947	83391	0.631775	0.9418
41195	Mus musculus	GSM1048205	AURKB		B Lymphocyte	Spleen	38	0.8855	0.88	190	0.0282787	0.860872
69855	Mus musculus	GSM1527714	CDK9	EL-4			33	0.6295	0.989	480	0.0400745	0.971412
73312	Mus musculus	GSM2470634	POLR2A	AT-3			34	0.8293	0.982	118	0.150008	0.9782
38165	Mus musculus	GSM1031977	SPI1	TOT2	Myeloid Progenitor Cell		37	0.7242	0.952	65643	0.44404	0.8804
5598	Mus musculus	GSM850469	POLR2A	OS25	Embryonic Stem Cell	Embryo	33	0.7639	0.986	8300	0.269981	0.9984
8331	Mus musculus	GSM818938	SOX3		Neural Progenitor Cell	Embryo	29	0.6199	0.889	4778	0.125779	0.9558
73421	Mus musculus	GSM2346460	EP300			Heart	39	0.7607	0.955	21048	0.330977	0.9982
84165	Mus musculus	GSM2184325	RAD21		resting	Spleen	38	0.8608	0.965	23393	0.39808	0.9998
84046	Mus musculus	GSM2635594	CTCF		resting		35	0.887	0.919	31898	0.421293	0.9998
56096	Mus musculus	GSM1335482	HDAC1		Embryonic Stem Cell	Embryo	38	0.7798	0.842	3073	0.112257	0.9914
44635	Mus musculus	GSM1345912	FOXP3		Activated Treg	Blood	39	0.7133	0.828	542	0.0331622	0.962632
48948	Mus musculus	GSM1399517	SUZ12	E14	Embryonic Stem Cell	Embryo	39	0.8263	0.965	1933	0.193262	0.9806
58883	Mus musculus	GSM1888973	SOX9		Mesenchymal cell	Limb Bud	37	0.6565	0.997	583	0.0348108	0.9358
72397	Mus musculus	GSM2092887	BRD9	RN2	Acute myeloid leukemia		39	0.8179	0.994	138	0.0398268	0.9806
87944	Mus musculus	GSM2520015	INO80		Embryonic Stem Cell		39	0.7807	0.866	8086	0.416904	0.9982
85609	Mus musculus	GSM2718357	SOX2		Stem cell		37	0.7717	0.956	4685	0.093153	0.9922
52937	Mus musculus	GSM1631251	POU5F1		Embryonic Fibroblast		39	0.795	0.956	2257	0.0564422	0.859
73607	Mus musculus	GSM2417138	POU5F1		iPSC		38	0.7952	0.995	9168	0.093325	0.8062
84792	Mus musculus	GSM2419201	SPI1	Raw 264.7	Macrophage		38	0.7945	0.979	22658	0.326584	0.9714
88600	Mus musculus	GSM2645432	YY1		Embryonic Stem Cell		34	0.7286	0.993	2471	0.117776	0.972
59357	Mus musculus	GSM1961186	POLR2A	M12	B cell lymphoma		37	0.8738	0.971	9763	0.326812	0.9956
51941	Mus musculus	GSM1569870	SIRT1		Satellite Cells		39	0.8002	0.985	124	0.0712693	0.7556
33273	Mus musculus	GSM1175113	ASCL1		Neural Progenitor Cell		31	0.7808	0.937	26691	0.31718	0.9862
37575	Mus musculus	GSM928985	ISL1	Ainv15	Neural Progenitor Cell	Embryo	38	0.7751	0.826	2265	0.0422867	0.7948
72810	Mus musculus	GSM2280188	MYC			Thyroid	37	0.7575	0.937	1434	0.0584903	0.8988
87	Mus musculus	GSM611196	SIN3A		Embryonic Stem Cell	Embryo	37	0.733	0.986	369	0.0399502	0.9854
68356	Mus musculus	GSM1708650	ERG	416B	Myeloid Progenitor Cell	Blood	39	0.7656	0.972	4231	0.062123	0.9942
88268	Mus musculus	GSM2474125	POLR2A		Neuron		39	0.883	0.895	12750	0.236453	0.999
82622	Mus musculus	GSM2706520	SMAD4		T Lymphocyte	Lymph Node	35	0.8014	0.889	586	0.057308	0.977
83686	Mus musculus	GSM2702909	RAD21	HPC-7	Progenitor Cells		40	0.8035	0.965	14662	0.164943	0.999
5471	Mus musculus	GSM803110	IKZF3		Thymocyte	Thymus	36	0.6282	0.993	283	0.0290763	0.948886
3277	Mus musculus	GSM773482	GATA3		Th2	Blood	31	0.7161	0.878	350	0.0238685	0.918227
39885	Mus musculus	GSM1037674	POLR2A		Epithelium	Liver	29	0.7438	0.87	11257	0.465017	0.9976
5421	Mus musculus	GSM864675	RXRA		Hepatocyte	Liver	33	0.7575	0.957	8371	0.152013	0.9942
50080	Mus musculus	GSM1144548	TAL1	J1	Embryonic Stem Cell	Embryo	39	0.667	0.895	2051	0.0421072	0.8756
74459	Mus musculus	GSM2087621	T		Macrophage Progenitor		37	0.8235	0.961	11268	0.145373	0.974
8858	Mus musculus	GSM876521	SMC3		Fibroblast	Embryo	38	0.6576	0.988	3640	0.048539	0.9916
83646	Mus musculus	GSM2845658	RELA	372	Macrophage	Bone Marrow	36	0.6598	0.868	4645	0.146985	0.954
41371	Mus musculus	GSM1066045	SMC3		B Lymphocyte	Spleen	39	0.7654	0.993	523	0.0482835	0.9828
72462	Mus musculus	GSM1782918	TCF3	E14Tg2A	EB		37	0.7848	0.99	12863	0.209453	0.9222
83240	Mus musculus	GSM2949232	POLR2A	Cone_I_N-rCh209.04	iPSC		39	0.8002	0.862	260	0.066684	0.981
91	Mus musculus	GSM611192	TET1		Embryonic Stem Cell	Embryo	37	0.7851	0.989	2707	0.132089	0.9286
46467	Mus musculus	GSM912919	MAX	MEL	Erythroid Progenitor Cell		37	0.7238	0.994	5287	0.152914	0.9982
5879	Mus musculus	GSM602779	POLR2A		Fibroblast	Embryo	35	0.6148	0.908	10629	0.491635	0.999
67572	Mus musculus	GSM1287699	H2AZ		Embryonic Stem Cell		35	0.8017	0.967	31722	0.57582	0.9822
36218	Mus musculus	GSM878679	CUX2		Epithelium	Liver	37	0.7019	0.983	550	0.0377275	0.88903
9532	Mus musculus	GSM722698	CTCF		Epithelium	Kidney	30	0.759	0.916	35421	0.530882	0.9998
46431	Mus musculus	GSM923587	GATA2	G1E	Erythroid progenitor		30	0.7631	0.998	225	0.0158173	0.80867
39984	Mus musculus	GSM828132	CDK9	KH2	Embryonic Stem Cell	Embryo	37	0.7711	0.985	837	0.024312	0.980724
44267	Mus musculus	GSM1167585	FOS		Mast Cell	Bone Marrow	37	0.6334	0.963	3395	0.043862	0.9688
89036	Mus musculus	GSM2412764	CBFB		Thymocyte		38	0.8409	0.983	1750	0.183716	0.9986
44785	Mus musculus	GSM1368014	JUND	3T3-L1	Preadipocyte	Adipose	39	0.7341	0.913	4085	0.0813505	0.9882
35790	Mus musculus	GSM989022	POLR2A		Endothelial Cell		38	0.8213	0.991	7090	0.127741	0.9984
74876	Mus musculus	GSM2481146	POLR2A	Do-11-10	Th1		40	0.8658	0.861	669	0.0934005	0.907131
1592	Mus musculus	GSM552235	GFI1B	HPC-7	Haematopoietic Progenitor Cell		38	0.6483	0.975	1157	0.0350355	0.935
46476	Mus musculus	GSM912929	CHD2	MEL	Erythroid Progenitor Cell		36	0.6464	0.991	2541	0.0740362	0.9932
47457	Mus musculus	GSM1213461	SOX4		Progenitor B cell	Fetal Liver	38	0.7779	0.998	222	0.022056	0.9672
59454	Mus musculus	GSM1572286	ZFP57	TC1	Embryonic Stem Cell	Embryo	38	0.7412	0.996	308	0.0325375	0.950534
72833	Mus musculus	GSM2253706	EP300		Epiblast Stem Cell		33	0.7583	0.993	193	0.0530965	0.9586
33630	Mus musculus	GSM1040573	IKZF1		B Lymphocyte	Liver	37	0.8067	0.96	26512	0.497248	0.9708
52828	Mus musculus	GSM1611763	GRHL2			Placenta	38	0.7397	0.95	1721	0.033581	0.827478
37626	Mus musculus	GSM1122523	CEBPB		Epithelium	Liver	38	0.6968	0.968	34141	0.398986	0.9964
34259	Mus musculus	GSM1062364	JUND		Striatal Cell		38	0.6803	0.995	2057	0.0379248	0.9914
85664	Mus musculus	GSM2387246	POLR2A	B3	B Lymphocyte	Blood	37	0.813	0.869	12259	0.754133	0.9998
82454	Mus musculus	GSM2445278	STAT3	AtT-20	Corticotroph	Pituitary	38	0.835	0.983	5230	0.071598	0.9446
44264	Mus musculus	GSM1167582	RUNX1		Mast Cell	Bone Marrow	37	0.7274	0.971	21409	0.340345	0.9796
49825	Mus musculus	GSM1514930	PPARA		Epithelium	Liver	39	0.8679	0.95	20494	0.298422	0.9928
69572	Mus musculus	GSM2144246	RUNX1	FDC-P1			38	0.7824	0.926	1613	0.0462505	0.9468
41357	Mus musculus	GSM1059037	SUPT5H		Embryonic Stem Cell	Embryo	37	0.729	0.972	5221	0.130377	0.994
46410	Mus musculus	GSM1003802	KAT2B	CH12	Lymphoblastoid	Blood	39	0.7786	0.993	3462	0.0765352	0.9958
85302	Mus musculus	GSM2389518	CTCF		Th1		36	0.8399	0.975	43275	0.324398	0.9996
33727	Mus musculus	GSM1059359	FOXA1			Lung	37	0.7378	0.984	5206	0.0742075	0.9854
2768	Mus musculus	GSM652877	STAT3		T Lymphocyte	Blood	38	0.7762	0.949	19868	0.308511	0.9764
88025	Mus musculus	GSM2663864	CREB1	MIN	Macrophage	Bone Marrow	39	0.7303	0.99	7609	0.156651	0.9966
55966	Mus musculus	GSM1838871	STAG1	R1	Embryonic Stem Cell	Embryo	38	0.6264	0.962	7643	0.0662155	0.9964
55975	Mus musculus	GSM1838880	STAG1			Brain	38	0.7785	0.986	11426	0.0723623	0.9984
33794	Mus musculus	GSM1059862	POU5F1	KH2	Embryonic Stem Cell	Embryo	39	0.7937	0.992	10494	0.1583	0.9858
72832	Mus musculus	GSM2253707	CDX2		Epiblast Stem Cell		39	0.7339	0.988	220	0.0371915	0.873148
84048	Mus musculus	GSM2635596	CTCF		T Lymphocyte		35	0.8555	0.974	7326	0.206969	0.9978
70676	Mus musculus	GSM2104123	RUNX2		Mesenchymal Stem Cell		37	0.8743	0.923	23864	0.472379	0.976
74421	Mus musculus	GSM1875287	TFAP2A	Melan-a	Melanocyte		39	0.8005	0.996	4743	0.124964	0.9614
35367	Mus musculus	GSM1015512	GATA4		Mesodermal Progenitor Cell	Embryo	38	0.7253	0.856	1437	0.123544	0.8778
55121	Mus musculus	GSM1571725	NR3C1			Epididymal White Adipose Tissue	39	0.881	0.95	46161	0.480561	0.9662
44786	Mus musculus	GSM1368015	FOSL2	3T3-L1	Preadipocyte	Adipose	39	0.6817	0.828	8105	0.104086	0.9902
41945	Mus musculus	GSM1211424	ESR1			Liver	39	0.7929	0.99	1760	0.048903	0.986
86227	Mus musculus	GSM2790894	BRD4			Skeletal Muscle	39	0.764	0.949	3057	0.0737735	0.9974
69833	Mus musculus	GSM1961555	BRD4		Th1		39	0.6722	0.988	4533	0.0856548	0.985
57257	Mus musculus	GSM1904540	YY1	R1	Embryonic Stem Cell	Embryo	38	0.735	0.982	2757	0.122543	0.9462
87783	Mus musculus	GSM2663881	RELA	MIN	Macrophage	Bone Marrow	39	0.7865	0.98	12889	0.30776	0.9686
85553	Mus musculus	GSM2453227	POLR2A	C127	Epithelium		38	0.8707	0.984	902	0.200524	0.9984
88961	Mus musculus	GSM2231898	CEBPA	Hoxb8-FL	LMPP-like		37	0.792	0.902	10760	0.255881	0.965
3266	Mus musculus	GSM427089	FOXA2		Hepatocyte	Liver	30	0.6712	0.98	10620	0.135449	0.9868
46492	Mus musculus	GSM1003779	ZKSCAN1	MEL	Erythroid Progenitor Cell		39	0.7475	0.978	872	0.0356765	0.7334
64433	Mus musculus	ENCSR765RPR_1	EP300			Liver	36	0.7855	0.979	7454	0.11792	0.9964
59406	Mus musculus	GSM1971055	PPARG	C3H10T1/2	Mesenchymal Stem Cell		38	0.9921	1	861	0.0206638	0.8868
37004	Mus musculus	GSM1120740	BACH2		T Lymphocyte	Blood	39	0.8055	0.807	7666	0.13358	0.9744
8830	Mus musculus	GSM700555	PHF19	E14	Embryonic Stem Cell	Embryo	38	0.7471	0.952	114	0.037724	0.8624
86	Mus musculus	GSM611197	SIN3A		Embryonic Stem Cell	Embryo	33	0.6609	0.98	675	0.0312285	0.9204
38457	Mus musculus	GSM999187	ETS1		T Lymphocyte	Blood	38	0.6007	0.975	594	0.0631458	0.983
71912	Mus musculus	GSM2091494	TEAD4		Blast Cells		39	0.7992	0.968	9342	0.0978162	0.9084
74418	Mus musculus	GSM2186205	TEAD1	C2C12	Myoblast	Muscle	39	0.7932	0.974	256	0.0323745	0.957217
58542	Mus musculus	GSM1810980	SMAD1/5	E14	Embryonic Stem Cell	Embryo	38	0.7388	0.969	447	0.0345652	0.8884
83043	Mus musculus	GSM2948943	BRD4	Cone_I_Y-209.11	iPSC		39	0.7968	0.985	129	0.049071	0.9818
81868	Mus musculus	GSM2630507	KDM1A		Embryonic Stem Cell		35	0.8186	0.991	1848	0.153536	0.9102
43659	Mus musculus	GSM1300283	UTF1	KH2	Embryonic Stem Cell	Embryo	31	0.6127	0.958	5236	0.268551	0.9962
